# Supplementary material for: C–C Bond Cleavage in the Late-Stage Biosynthesis of Huperzine Alkaloids Occurs via Enzymatic Retro-Aza-Prins Reaction
Source: J Am Chem Soc. 2025 May 9;147(24):20265–72. doi: 10.1021/jacs.4c10410 (PMC12186474; doi:10.1021/jacs.4c10410)
Supplement: Supplementary file 1 [file ja4c10410_si_001.pdb]

HEADER    Pt2OGD-1_ESMFold
MODEL        1
HETATM    1 Fe1  UNL A   1       3.457  -2.956  -1.738  1.00  0.00          Fe  
HETATM    2  C1  AKG A   2       1.171  -3.145  -3.392  1.00  0.00           C  
HETATM    3  O1  AKG A   2       2.075  -2.313  -3.127  1.00  0.00           O  
HETATM    5  C2  AKG A   2       1.322  -4.513  -2.858  1.00  0.00           C  
HETATM    4  O2  AKG A   2       0.185  -2.865  -4.078  1.00  0.00           O  
HETATM    7  C3  AKG A   2       0.222  -5.516  -2.963  1.00  0.00           C  
HETATM   10  O3  AKG A   2      -1.150  -7.926  -3.537  1.00  0.00           O  
HETATM    8  C4  AKG A   2       0.565  -6.831  -2.263  1.00  0.00           C  
HETATM   11  O4  AKG A   2      -0.713  -8.665  -1.485  1.00  0.00           O  
HETATM    9  C5  AKG A   2      -0.509  -7.882  -2.447  1.00  0.00           C  
HETATM    6  O5  AKG A   2       2.380  -4.804  -2.303  1.00  0.00           O  
HETATM   12  H32 AKG A   2      -0.676  -5.100  -2.506  1.00  0.00           H  
HETATM   13  H33 AKG A   2       0.024  -5.716  -4.016  1.00  0.00           H  
HETATM   14  H42 AKG A   2       1.500  -7.212  -2.673  1.00  0.00           H  
HETATM   15  H43 AKG A   2       0.696  -6.641  -1.198  1.00  0.00           H  
ATOM     17  N   MET B   3      -2.217 -19.534 -36.766  1.00  0.00           N  
ATOM     18  CA  MET B   3      -1.707 -18.229 -37.177  1.00  0.00           C  
ATOM     19  C   MET B   3      -1.802 -17.223 -36.036  1.00  0.00           C  
ATOM     21  O   MET B   3      -2.841 -16.587 -35.848  1.00  0.00           O  
ATOM     20  CB  MET B   3      -2.473 -17.712 -38.396  1.00  0.00           C  
ATOM     22  CG  MET B   3      -2.192 -18.489 -39.672  1.00  0.00           C  
ATOM     23  SD  MET B   3      -3.071 -17.795 -41.125  1.00  0.00           S  
ATOM     24  CE  MET B   3      -4.416 -19.002 -41.293  1.00  0.00           C  
ATOM     25  HA  MET B   3      -0.658 -18.340 -37.451  1.00  0.00           H  
ATOM     26  HB2 MET B   3      -3.540 -17.775 -38.183  1.00  0.00           H  
ATOM     27  HB3 MET B   3      -2.210 -16.667 -38.558  1.00  0.00           H  
ATOM     28  HG2 MET B   3      -2.512 -19.521 -39.530  1.00  0.00           H  
ATOM     29  HG3 MET B   3      -1.120 -18.474 -39.867  1.00  0.00           H  
ATOM     30  HE1 MET B   3      -5.049 -18.726 -42.136  1.00  0.00           H  
ATOM     31  HE2 MET B   3      -5.011 -19.012 -40.380  1.00  0.00           H  
ATOM     32  HE3 MET B   3      -3.996 -19.993 -41.463  1.00  0.00           H  
ATOM     33  H1  MET B   3      -1.701 -19.860 -35.961  1.00  0.00           H  
ATOM     34  H2  MET B   3      -2.108 -20.192 -37.525  1.00  0.00           H  
ATOM     35  H3  MET B   3      -3.195 -19.454 -36.528  1.00  0.00           H  
ATOM     36  N   GLY B   4      -1.366 -17.521 -34.859  1.00  0.00           N  
ATOM     37  CA  GLY B   4      -1.551 -16.765 -33.630  1.00  0.00           C  
ATOM     38  C   GLY B   4      -0.245 -16.410 -32.946  1.00  0.00           C  
ATOM     39  O   GLY B   4      -0.214 -15.548 -32.065  1.00  0.00           O  
ATOM     40  H   GLY B   4      -0.836 -18.377 -34.782  1.00  0.00           H  
ATOM     41  HA2 GLY B   4      -2.080 -15.842 -33.867  1.00  0.00           H  
ATOM     42  HA3 GLY B   4      -2.160 -17.353 -32.943  1.00  0.00           H  
ATOM     43  N   VAL B   5       0.955 -16.855 -33.427  1.00  0.00           N  
ATOM     44  CA  VAL B   5       2.201 -16.743 -32.676  1.00  0.00           C  
ATOM     45  C   VAL B   5       2.905 -15.436 -33.035  1.00  0.00           C  
ATOM     47  O   VAL B   5       3.645 -14.878 -32.221  1.00  0.00           O  
ATOM     46  CB  VAL B   5       3.136 -17.943 -32.944  1.00  0.00           C  
ATOM     48  CG1 VAL B   5       4.409 -17.834 -32.106  1.00  0.00           C  
ATOM     49  CG2 VAL B   5       2.413 -19.257 -32.654  1.00  0.00           C  
ATOM     50  H   VAL B   5       0.980 -17.280 -34.343  1.00  0.00           H  
ATOM     51  HA  VAL B   5       1.961 -16.724 -31.613  1.00  0.00           H  
ATOM     52  HB  VAL B   5       3.416 -17.931 -33.997  1.00  0.00           H  
ATOM     56 HG11 VAL B   5       4.910 -16.892 -32.326  1.00  0.00           H  
ATOM     57 HG12 VAL B   5       4.151 -17.869 -31.048  1.00  0.00           H  
ATOM     58 HG13 VAL B   5       5.074 -18.664 -32.346  1.00  0.00           H  
ATOM     53 HG21 VAL B   5       1.509 -19.316 -33.260  1.00  0.00           H  
ATOM     54 HG22 VAL B   5       3.068 -20.093 -32.897  1.00  0.00           H  
ATOM     55 HG23 VAL B   5       2.146 -19.299 -31.598  1.00  0.00           H  
ATOM     59  N   ASP B   6       2.454 -14.739 -33.946  1.00  0.00           N  
ATOM     60  CA  ASP B   6       3.200 -13.575 -34.414  1.00  0.00           C  
ATOM     61  C   ASP B   6       2.726 -12.303 -33.715  1.00  0.00           C  
ATOM     63  O   ASP B   6       3.479 -11.333 -33.603  1.00  0.00           O  
ATOM     62  CB  ASP B   6       3.065 -13.424 -35.930  1.00  0.00           C  
ATOM     64  CG  ASP B   6       4.316 -13.841 -36.682  1.00  0.00           C  
ATOM     65  OD1 ASP B   6       5.416 -13.831 -36.088  1.00  0.00           O  
ATOM     66  OD2 ASP B   6       4.202 -14.181 -37.880  1.00  0.00           O1-
ATOM     67  H   ASP B   6       1.567 -14.974 -34.369  1.00  0.00           H  
ATOM     68  HA  ASP B   6       4.253 -13.725 -34.177  1.00  0.00           H  
ATOM     69  HB2 ASP B   6       2.855 -12.379 -36.157  1.00  0.00           H  
ATOM     70  HB3 ASP B   6       2.229 -14.034 -36.272  1.00  0.00           H  
ATOM     71  N   VAL B   7       1.516 -12.222 -33.120  1.00  0.00           N  
ATOM     72  CA  VAL B   7       0.960 -11.022 -32.503  1.00  0.00           C  
ATOM     73  C   VAL B   7       1.726 -10.698 -31.222  1.00  0.00           C  
ATOM     75  O   VAL B   7       1.874  -9.528 -30.859  1.00  0.00           O  
ATOM     74  CB  VAL B   7      -0.545 -11.186 -32.196  1.00  0.00           C  
ATOM     76  CG1 VAL B   7      -1.107  -9.920 -31.553  1.00  0.00           C  
ATOM     77  CG2 VAL B   7      -1.315 -11.528 -33.471  1.00  0.00           C  
ATOM     78  H   VAL B   7       0.951 -13.059 -33.101  1.00  0.00           H  
ATOM     79  HA  VAL B   7       1.081 -10.190 -33.197  1.00  0.00           H  
ATOM     80  HB  VAL B   7      -0.664 -12.010 -31.492  1.00  0.00           H  
ATOM     84 HG11 VAL B   7      -0.546  -9.693 -30.647  1.00  0.00           H  
ATOM     85 HG12 VAL B   7      -2.156 -10.076 -31.301  1.00  0.00           H  
ATOM     86 HG13 VAL B   7      -1.021  -9.088 -32.252  1.00  0.00           H  
ATOM     81 HG21 VAL B   7      -0.900 -12.433 -33.915  1.00  0.00           H  
ATOM     82 HG22 VAL B   7      -2.365 -11.691 -33.228  1.00  0.00           H  
ATOM     83 HG23 VAL B   7      -1.230 -10.704 -34.179  1.00  0.00           H  
ATOM     87  N   LEU B   8       2.619 -11.587 -30.745  1.00  0.00           N  
ATOM     88  CA  LEU B   8       3.265 -11.344 -29.460  1.00  0.00           C  
ATOM     89  C   LEU B   8       4.780 -11.269 -29.619  1.00  0.00           C  
ATOM     91  O   LEU B   8       5.494 -10.958 -28.662  1.00  0.00           O  
ATOM     90  CB  LEU B   8       2.899 -12.442 -28.459  1.00  0.00           C  
ATOM     92  CG  LEU B   8       1.490 -12.378 -27.867  1.00  0.00           C  
ATOM     93  CD1 LEU B   8       1.159 -13.679 -27.144  1.00  0.00           C  
ATOM     94  CD2 LEU B   8       1.360 -11.188 -26.922  1.00  0.00           C  
ATOM     95  H   LEU B   8       2.840 -12.418 -31.275  1.00  0.00           H  
ATOM     96  HA  LEU B   8       2.911 -10.390 -29.071  1.00  0.00           H  
ATOM     97  HB2 LEU B   8       3.609 -12.388 -27.633  1.00  0.00           H  
ATOM     98  HB3 LEU B   8       3.019 -13.407 -28.951  1.00  0.00           H  
ATOM     99  HG  LEU B   8       0.780 -12.248 -28.683  1.00  0.00           H  
ATOM    103 HD11 LEU B   8       2.077 -14.239 -26.964  1.00  0.00           H  
ATOM    104 HD12 LEU B   8       0.485 -14.275 -27.759  1.00  0.00           H  
ATOM    105 HD13 LEU B   8       0.678 -13.454 -26.192  1.00  0.00           H  
ATOM    100 HD21 LEU B   8       0.351 -11.159 -26.511  1.00  0.00           H  
ATOM    101 HD22 LEU B   8       1.556 -10.266 -27.470  1.00  0.00           H  
ATOM    102 HD23 LEU B   8       2.081 -11.288 -26.110  1.00  0.00           H  
ATOM    106  N   ASN B   9       5.321 -11.506 -30.779  1.00  0.00           N  
ATOM    107  CA  ASN B   9       6.741 -11.278 -31.023  1.00  0.00           C  
ATOM    108  C   ASN B   9       7.018  -9.827 -31.406  1.00  0.00           C  
ATOM    110  O   ASN B   9       8.175  -9.406 -31.466  1.00  0.00           O  
ATOM    109  CB  ASN B   9       7.257 -12.222 -32.111  1.00  0.00           C  
ATOM    111  CG  ASN B   9       7.591 -13.601 -31.577  1.00  0.00           C  
ATOM    112  ND2 ASN B   9       7.573 -14.597 -32.455  1.00  0.00           N  
ATOM    113  OD1 ASN B   9       7.862 -13.770 -30.386  1.00  0.00           O  
ATOM    114  H   ASN B   9       4.743 -11.857 -31.529  1.00  0.00           H  
ATOM    115  HA  ASN B   9       7.282 -11.495 -30.102  1.00  0.00           H  
ATOM    116  HB2 ASN B   9       6.490 -12.322 -32.879  1.00  0.00           H  
ATOM    117  HB3 ASN B   9       8.152 -11.790 -32.559  1.00  0.00           H  
ATOM    118 HD21 ASN B   9       7.345 -14.414 -33.422  1.00  0.00           H  
ATOM    119 HD22 ASN B   9       7.787 -15.538 -32.156  1.00  0.00           H  
ATOM    120  N   ALA B  10       5.948  -8.938 -31.469  1.00  0.00           N  
ATOM    121  CA  ALA B  10       6.125  -7.488 -31.456  1.00  0.00           C  
ATOM    122  C   ALA B  10       6.624  -7.009 -30.096  1.00  0.00           C  
ATOM    124  O   ALA B  10       5.880  -7.028 -29.112  1.00  0.00           O  
ATOM    123  CB  ALA B  10       4.817  -6.788 -31.816  1.00  0.00           C  
ATOM    125  H   ALA B  10       5.011  -9.311 -31.526  1.00  0.00           H  
ATOM    126  HA  ALA B  10       6.871  -7.227 -32.206  1.00  0.00           H  
ATOM    127  HB1 ALA B  10       4.966  -5.708 -31.802  1.00  0.00           H  
ATOM    128  HB2 ALA B  10       4.502  -7.098 -32.812  1.00  0.00           H  
ATOM    129  HB3 ALA B  10       4.049  -7.058 -31.091  1.00  0.00           H  
ATOM    130  N   ARG B  11       7.610  -7.544 -29.387  1.00  0.00           N  
ATOM    131  CA  ARG B  11       8.281  -6.766 -28.351  1.00  0.00           C  
ATOM    132  C   ARG B  11       7.679  -5.369 -28.239  1.00  0.00           C  
ATOM    134  O   ARG B  11       8.011  -4.479 -29.024  1.00  0.00           O  
ATOM    133  CB  ARG B  11       9.781  -6.668 -28.639  1.00  0.00           C  
ATOM    135  CG  ARG B  11      10.557  -7.930 -28.297  1.00  0.00           C  
ATOM    136  CD  ARG B  11      12.053  -7.749 -28.515  1.00  0.00           C  
ATOM    137  NE  ARG B  11      12.793  -8.972 -28.219  1.00  0.00           N  
ATOM    140  CZ  ARG B  11      14.118  -9.083 -28.251  1.00  0.00           C  
ATOM    138  NH1 ARG B  11      14.878  -8.041 -28.568  1.00  0.00           N1+
ATOM    139  NH2 ARG B  11      14.688 -10.244 -27.965  1.00  0.00           N  
ATOM    141  H   ARG B  11       7.898  -8.496 -29.566  1.00  0.00           H  
ATOM    142  HA  ARG B  11       8.147  -7.276 -27.397  1.00  0.00           H  
ATOM    143  HB2 ARG B  11       9.914  -6.461 -29.701  1.00  0.00           H  
ATOM    144  HB3 ARG B  11      10.194  -5.838 -28.066  1.00  0.00           H  
ATOM    145  HG2 ARG B  11      10.380  -8.180 -27.251  1.00  0.00           H  
ATOM    146  HG3 ARG B  11      10.202  -8.748 -28.924  1.00  0.00           H  
ATOM    147  HD2 ARG B  11      12.411  -6.953 -27.863  1.00  0.00           H  
ATOM    148  HD3 ARG B  11      12.231  -7.467 -29.553  1.00  0.00           H  
ATOM    149  HE  ARG B  11      12.260  -9.794 -27.972  1.00  0.00           H  
ATOM    150 HH11 ARG B  11      15.883  -8.137 -28.589  1.00  0.00           H  
ATOM    151 HH12 ARG B  11      14.451  -7.153 -28.788  1.00  0.00           H  
ATOM    152 HH21 ARG B  11      15.694 -10.332 -27.989  1.00  0.00           H  
ATOM    153 HH22 ARG B  11      14.117 -11.041 -27.723  1.00  0.00           H  
ATOM    154  N   CYS B  12       6.286  -5.259 -27.769  1.00  0.00           N  
ATOM    155  CA  CYS B  12       5.603  -4.095 -27.216  1.00  0.00           C  
ATOM    156  C   CYS B  12       6.597  -3.131 -26.579  1.00  0.00           C  
ATOM    158  O   CYS B  12       6.998  -3.316 -25.429  1.00  0.00           O  
ATOM    157  CB  CYS B  12       4.562  -4.525 -26.183  1.00  0.00           C  
ATOM    159  SG  CYS B  12       3.108  -5.320 -26.902  1.00  0.00           S  
ATOM    160  H   CYS B  12       5.732  -6.100 -27.839  1.00  0.00           H  
ATOM    161  HA  CYS B  12       5.091  -3.577 -28.027  1.00  0.00           H  
ATOM    162  HB2 CYS B  12       5.031  -5.227 -25.493  1.00  0.00           H  
ATOM    163  HB3 CYS B  12       4.240  -3.647 -25.624  1.00  0.00           H  
ATOM    164  HG  CYS B  12       3.481  -6.081 -27.935  1.00  0.00           H  
ATOM    165  N   VAL B  13       7.622  -2.715 -27.105  1.00  0.00           N  
ATOM    166  CA  VAL B  13       8.238  -1.417 -26.854  1.00  0.00           C  
ATOM    167  C   VAL B  13       7.399  -0.313 -27.494  1.00  0.00           C  
ATOM    169  O   VAL B  13       7.910   0.767 -27.799  1.00  0.00           O  
ATOM    168  CB  VAL B  13       9.687  -1.363 -27.389  1.00  0.00           C  
ATOM    170  CG1 VAL B  13      10.417  -0.136 -26.848  1.00  0.00           C  
ATOM    171  CG2 VAL B  13      10.438  -2.641 -27.022  1.00  0.00           C  
ATOM    172  H   VAL B  13       8.080  -3.323 -27.769  1.00  0.00           H  
ATOM    173  HA  VAL B  13       8.262  -1.250 -25.777  1.00  0.00           H  
ATOM    174  HB  VAL B  13       9.649  -1.288 -28.476  1.00  0.00           H  
ATOM    175 HG11 VAL B  13       9.866   0.764 -27.120  1.00  0.00           H  
ATOM    176 HG12 VAL B  13      10.487  -0.205 -25.762  1.00  0.00           H  
ATOM    177 HG13 VAL B  13      11.419  -0.092 -27.275  1.00  0.00           H  
ATOM    178 HG21 VAL B  13       9.902  -3.504 -27.417  1.00  0.00           H  
ATOM    179 HG22 VAL B  13      10.508  -2.722 -25.937  1.00  0.00           H  
ATOM    180 HG23 VAL B  13      11.440  -2.609 -27.450  1.00  0.00           H  
ATOM    181  N   GLY B  14       6.114  -0.527 -27.795  1.00  0.00           N  
ATOM    182  CA  GLY B  14       5.147   0.524 -28.068  1.00  0.00           C  
ATOM    183  C   GLY B  14       4.290   0.873 -26.866  1.00  0.00           C  
ATOM    184  O   GLY B  14       4.199   0.094 -25.915  1.00  0.00           O  
ATOM    185  H   GLY B  14       5.793  -1.484 -27.836  1.00  0.00           H  
ATOM    186  HA2 GLY B  14       5.686   1.418 -28.381  1.00  0.00           H  
ATOM    187  HA3 GLY B  14       4.497   0.202 -28.882  1.00  0.00           H  
ATOM    188  N   GLU B  15       4.048   2.208 -26.697  1.00  0.00           N  
ATOM    189  CA  GLU B  15       3.070   2.814 -25.799  1.00  0.00           C  
ATOM    190  C   GLU B  15       2.002   1.805 -25.384  1.00  0.00           C  
ATOM    192  O   GLU B  15       1.124   2.119 -24.579  1.00  0.00           O  
ATOM    191  CB  GLU B  15       2.415   4.031 -26.459  1.00  0.00           C  
ATOM    193  CG  GLU B  15       3.359   5.210 -26.646  1.00  0.00           C  
ATOM    194  CD  GLU B  15       2.699   6.406 -27.314  1.00  0.00           C  
ATOM    195  OE1 GLU B  15       1.609   6.244 -27.910  1.00  0.00           O  
ATOM    196  OE2 GLU B  15       3.276   7.514 -27.242  1.00  0.00           O1-
ATOM    197  H   GLU B  15       4.605   2.842 -27.252  1.00  0.00           H  
ATOM    198  HA  GLU B  15       3.591   3.150 -24.902  1.00  0.00           H  
ATOM    199  HB2 GLU B  15       2.041   3.731 -27.438  1.00  0.00           H  
ATOM    200  HB3 GLU B  15       1.573   4.351 -25.846  1.00  0.00           H  
ATOM    201  HG2 GLU B  15       4.197   4.888 -27.263  1.00  0.00           H  
ATOM    202  HG3 GLU B  15       3.737   5.516 -25.671  1.00  0.00           H  
ATOM    203  N   ASP B  16       2.104   0.491 -25.782  1.00  0.00           N  
ATOM    204  CA  ASP B  16       0.937  -0.383 -25.715  1.00  0.00           C  
ATOM    205  C   ASP B  16       1.153  -1.511 -24.708  1.00  0.00           C  
ATOM    207  O   ASP B  16       0.523  -2.566 -24.805  1.00  0.00           O  
ATOM    206  CB  ASP B  16       0.622  -0.964 -27.095  1.00  0.00           C  
ATOM    208  CG  ASP B  16       0.057   0.067 -28.057  1.00  0.00           C  
ATOM    209  OD1 ASP B  16      -0.651   0.994 -27.610  1.00  0.00           O  
ATOM    210  OD2 ASP B  16       0.321  -0.052 -29.273  1.00  0.00           O1-
ATOM    211  H   ASP B  16       2.985   0.132 -26.120  1.00  0.00           H  
ATOM    212  HA  ASP B  16       0.082   0.210 -25.389  1.00  0.00           H  
ATOM    213  HB2 ASP B  16      -0.108  -1.765 -26.976  1.00  0.00           H  
ATOM    214  HB3 ASP B  16       1.536  -1.379 -27.520  1.00  0.00           H  
ATOM    215  N   ASN B  17       2.138  -1.487 -23.722  1.00  0.00           N  
ATOM    216  CA  ASN B  17       2.326  -2.607 -22.806  1.00  0.00           C  
ATOM    217  C   ASN B  17       1.198  -2.688 -21.781  1.00  0.00           C  
ATOM    219  O   ASN B  17       1.216  -3.549 -20.900  1.00  0.00           O  
ATOM    218  CB  ASN B  17       3.679  -2.501 -22.100  1.00  0.00           C  
ATOM    220  CG  ASN B  17       4.785  -3.223 -22.845  1.00  0.00           C  
ATOM    221  ND2 ASN B  17       6.029  -2.858 -22.558  1.00  0.00           N  
ATOM    222  OD1 ASN B  17       4.523  -4.100 -23.671  1.00  0.00           O  
ATOM    223  H   ASN B  17       2.735  -0.676 -23.640  1.00  0.00           H  
ATOM    224  HA  ASN B  17       2.320  -3.527 -23.390  1.00  0.00           H  
ATOM    225  HB2 ASN B  17       3.588  -2.935 -21.105  1.00  0.00           H  
ATOM    226  HB3 ASN B  17       3.946  -1.449 -22.004  1.00  0.00           H  
ATOM    227 HD21 ASN B  17       6.198  -2.134 -21.874  1.00  0.00           H  
ATOM    228 HD22 ASN B  17       6.806  -3.304 -23.024  1.00  0.00           H  
ATOM    229  N   VAL B  18       0.170  -1.976 -21.994  1.00  0.00           N  
ATOM    230  CA  VAL B  18      -0.818  -1.794 -20.935  1.00  0.00           C  
ATOM    231  C   VAL B  18      -1.676  -3.051 -20.807  1.00  0.00           C  
ATOM    233  O   VAL B  18      -2.289  -3.289 -19.764  1.00  0.00           O  
ATOM    232  CB  VAL B  18      -1.714  -0.563 -21.199  1.00  0.00           C  
ATOM    234  CG1 VAL B  18      -2.674  -0.334 -20.034  1.00  0.00           C  
ATOM    235  CG2 VAL B  18      -0.856   0.678 -21.440  1.00  0.00           C  
ATOM    236  H   VAL B  18       0.036  -1.537 -22.893  1.00  0.00           H  
ATOM    237  HA  VAL B  18      -0.290  -1.640 -19.994  1.00  0.00           H  
ATOM    238  HB  VAL B  18      -2.303  -0.753 -22.097  1.00  0.00           H  
ATOM    242 HG11 VAL B  18      -3.277  -1.229 -19.878  1.00  0.00           H  
ATOM    243 HG12 VAL B  18      -3.327   0.508 -20.262  1.00  0.00           H  
ATOM    244 HG13 VAL B  18      -2.104  -0.118 -19.131  1.00  0.00           H  
ATOM    239 HG21 VAL B  18      -0.178   0.495 -22.274  1.00  0.00           H  
ATOM    240 HG22 VAL B  18      -1.501   1.525 -21.675  1.00  0.00           H  
ATOM    241 HG23 VAL B  18      -0.277   0.899 -20.543  1.00  0.00           H  
ATOM    245  N   ASP B  19      -1.462  -4.003 -21.740  1.00  0.00           N  
ATOM    246  CA  ASP B  19      -2.531  -4.997 -21.742  1.00  0.00           C  
ATOM    247  C   ASP B  19      -1.963  -6.413 -21.815  1.00  0.00           C  
ATOM    249  O   ASP B  19      -2.657  -7.344 -22.229  1.00  0.00           O  
ATOM    248  CB  ASP B  19      -3.488  -4.753 -22.910  1.00  0.00           C  
ATOM    250  CG  ASP B  19      -4.176  -3.401 -22.841  1.00  0.00           C  
ATOM    251  OD1 ASP B  19      -4.448  -2.911 -21.724  1.00  0.00           O  
ATOM    252  OD2 ASP B  19      -4.451  -2.821 -23.914  1.00  0.00           O1-
ATOM    253  H   ASP B  19      -0.664  -4.025 -22.358  1.00  0.00           H  
ATOM    254  HA  ASP B  19      -3.092  -4.900 -20.813  1.00  0.00           H  
ATOM    255  HB2 ASP B  19      -4.251  -5.532 -22.902  1.00  0.00           H  
ATOM    256  HB3 ASP B  19      -2.929  -4.817 -23.843  1.00  0.00           H  
ATOM    257  N   THR B  20      -0.807  -6.605 -21.463  1.00  0.00           N  
ATOM    258  CA  THR B  20      -0.106  -7.855 -21.735  1.00  0.00           C  
ATOM    259  C   THR B  20      -0.783  -9.021 -21.019  1.00  0.00           C  
ATOM    261  O   THR B  20      -1.050 -10.059 -21.628  1.00  0.00           O  
ATOM    260  CB  THR B  20       1.370  -7.773 -21.304  1.00  0.00           C  
ATOM    262  CG2 THR B  20       2.139  -9.017 -21.737  1.00  0.00           C  
ATOM    263  OG1 THR B  20       1.973  -6.620 -21.904  1.00  0.00           O  
ATOM    264  H   THR B  20      -0.321  -5.872 -20.967  1.00  0.00           H  
ATOM    265  HA  THR B  20      -0.141  -8.043 -22.808  1.00  0.00           H  
ATOM    266  HB  THR B  20       1.421  -7.680 -20.219  1.00  0.00           H  
ATOM    267  HG1 THR B  20       1.999  -5.904 -21.266  1.00  0.00           H  
ATOM    268 HG21 THR B  20       2.355  -8.959 -22.804  1.00  0.00           H  
ATOM    269 HG22 THR B  20       3.074  -9.078 -21.180  1.00  0.00           H  
ATOM    270 HG23 THR B  20       1.538  -9.904 -21.536  1.00  0.00           H  
ATOM    271  N   VAL B  21      -1.173  -8.926 -19.824  1.00  0.00           N  
ATOM    272  CA  VAL B  21      -1.824  -9.985 -19.059  1.00  0.00           C  
ATOM    273  C   VAL B  21      -3.285 -10.109 -19.487  1.00  0.00           C  
ATOM    275  O   VAL B  21      -3.768 -11.211 -19.754  1.00  0.00           O  
ATOM    274  CB  VAL B  21      -1.734  -9.724 -17.538  1.00  0.00           C  
ATOM    276  CG1 VAL B  21      -2.489 -10.801 -16.761  1.00  0.00           C  
ATOM    277  CG2 VAL B  21      -0.274  -9.663 -17.093  1.00  0.00           C  
ATOM    278  H   VAL B  21      -1.022  -8.043 -19.357  1.00  0.00           H  
ATOM    279  HA  VAL B  21      -1.320 -10.927 -19.277  1.00  0.00           H  
ATOM    280  HB  VAL B  21      -2.198  -8.760 -17.327  1.00  0.00           H  
ATOM    284 HG11 VAL B  21      -3.527 -10.829 -17.093  1.00  0.00           H  
ATOM    285 HG12 VAL B  21      -2.025 -11.771 -16.940  1.00  0.00           H  
ATOM    286 HG13 VAL B  21      -2.454 -10.573 -15.696  1.00  0.00           H  
ATOM    281 HG21 VAL B  21       0.247  -8.890 -17.658  1.00  0.00           H  
ATOM    282 HG22 VAL B  21      -0.228  -9.429 -16.030  1.00  0.00           H  
ATOM    283 HG23 VAL B  21       0.201 -10.627 -17.273  1.00  0.00           H  
ATOM    287  N   ALA B  22      -3.932  -9.043 -19.710  1.00  0.00           N  
ATOM    288  CA  ALA B  22      -5.323  -9.054 -20.157  1.00  0.00           C  
ATOM    289  C   ALA B  22      -5.458  -9.751 -21.508  1.00  0.00           C  
ATOM    291  O   ALA B  22      -6.290 -10.647 -21.670  1.00  0.00           O  
ATOM    290  CB  ALA B  22      -5.866  -7.630 -20.240  1.00  0.00           C  
ATOM    292  H   ALA B  22      -3.471  -8.155 -19.574  1.00  0.00           H  
ATOM    293  HA  ALA B  22      -5.914  -9.605 -19.426  1.00  0.00           H  
ATOM    294  HB1 ALA B  22      -5.147  -6.996 -20.759  1.00  0.00           H  
ATOM    295  HB2 ALA B  22      -6.029  -7.245 -19.234  1.00  0.00           H  
ATOM    296  HB3 ALA B  22      -6.810  -7.632 -20.786  1.00  0.00           H  
ATOM    297  N   VAL B  23      -4.562  -9.449 -22.458  1.00  0.00           N  
ATOM    298  CA  VAL B  23      -4.532 -10.046 -23.789  1.00  0.00           C  
ATOM    299  C   VAL B  23      -4.128 -11.515 -23.687  1.00  0.00           C  
ATOM    301  O   VAL B  23      -4.726 -12.376 -24.337  1.00  0.00           O  
ATOM    300  CB  VAL B  23      -3.565  -9.291 -24.728  1.00  0.00           C  
ATOM    302  CG1 VAL B  23      -3.387 -10.049 -26.042  1.00  0.00           C  
ATOM    303  CG2 VAL B  23      -4.074  -7.874 -24.990  1.00  0.00           C  
ATOM    304  H   VAL B  23      -3.858  -8.760 -22.237  1.00  0.00           H  
ATOM    305  HA  VAL B  23      -5.535  -9.993 -24.213  1.00  0.00           H  
ATOM    306  HB  VAL B  23      -2.594  -9.222 -24.237  1.00  0.00           H  
ATOM    310 HG11 VAL B  23      -3.024 -11.056 -25.835  1.00  0.00           H  
ATOM    311 HG12 VAL B  23      -2.666  -9.525 -26.669  1.00  0.00           H  
ATOM    312 HG13 VAL B  23      -4.344 -10.107 -26.560  1.00  0.00           H  
ATOM    307 HG21 VAL B  23      -4.195  -7.350 -24.042  1.00  0.00           H  
ATOM    308 HG22 VAL B  23      -3.356  -7.339 -25.612  1.00  0.00           H  
ATOM    309 HG23 VAL B  23      -5.034  -7.922 -25.503  1.00  0.00           H  
ATOM    313  N   ALA B  24      -3.107 -11.801 -22.842  1.00  0.00           N  
ATOM    314  CA  ALA B  24      -2.688 -13.185 -22.641  1.00  0.00           C  
ATOM    315  C   ALA B  24      -3.832 -14.029 -22.085  1.00  0.00           C  
ATOM    317  O   ALA B  24      -4.069 -15.147 -22.550  1.00  0.00           O  
ATOM    316  CB  ALA B  24      -1.483 -13.246 -21.705  1.00  0.00           C  
ATOM    318  H   ALA B  24      -2.635 -11.055 -22.351  1.00  0.00           H  
ATOM    319  HA  ALA B  24      -2.394 -13.598 -23.606  1.00  0.00           H  
ATOM    320  HB1 ALA B  24      -1.269 -14.285 -21.455  1.00  0.00           H  
ATOM    321  HB2 ALA B  24      -1.703 -12.691 -20.793  1.00  0.00           H  
ATOM    322  HB3 ALA B  24      -0.617 -12.805 -22.198  1.00  0.00           H  
ATOM    323  N   LEU B  25      -4.659 -13.531 -21.189  1.00  0.00           N  
ATOM    324  CA  LEU B  25      -5.811 -14.185 -20.578  1.00  0.00           C  
ATOM    325  C   LEU B  25      -6.928 -14.382 -21.597  1.00  0.00           C  
ATOM    327  O   LEU B  25      -7.495 -15.472 -21.700  1.00  0.00           O  
ATOM    326  CB  LEU B  25      -6.326 -13.365 -19.391  1.00  0.00           C  
ATOM    328  CG  LEU B  25      -5.445 -13.355 -18.141  1.00  0.00           C  
ATOM    329  CD1 LEU B  25      -5.954 -12.322 -17.142  1.00  0.00           C  
ATOM    330  CD2 LEU B  25      -5.399 -14.742 -17.508  1.00  0.00           C  
ATOM    331  H   LEU B  25      -4.474 -12.584 -20.890  1.00  0.00           H  
ATOM    332  HA  LEU B  25      -5.500 -15.164 -20.213  1.00  0.00           H  
ATOM    333  HB2 LEU B  25      -6.440 -12.334 -19.725  1.00  0.00           H  
ATOM    334  HB3 LEU B  25      -7.309 -13.746 -19.113  1.00  0.00           H  
ATOM    335  HG  LEU B  25      -4.433 -13.078 -18.436  1.00  0.00           H  
ATOM    339 HD11 LEU B  25      -6.646 -11.644 -17.641  1.00  0.00           H  
ATOM    340 HD12 LEU B  25      -6.468 -12.829 -16.326  1.00  0.00           H  
ATOM    341 HD13 LEU B  25      -5.112 -11.755 -16.745  1.00  0.00           H  
ATOM    336 HD21 LEU B  25      -4.768 -14.716 -16.620  1.00  0.00           H  
ATOM    337 HD22 LEU B  25      -4.989 -15.454 -18.224  1.00  0.00           H  
ATOM    338 HD23 LEU B  25      -6.407 -15.047 -17.228  1.00  0.00           H  
ATOM    342  N   GLU B  26      -7.209 -13.405 -22.436  1.00  0.00           N  
ATOM    343  CA  GLU B  26      -8.278 -13.476 -23.428  1.00  0.00           C  
ATOM    344  C   GLU B  26      -7.909 -14.415 -24.572  1.00  0.00           C  
ATOM    346  O   GLU B  26      -8.766 -15.127 -25.099  1.00  0.00           O  
ATOM    345  CB  GLU B  26      -8.598 -12.082 -23.974  1.00  0.00           C  
ATOM    347  CG  GLU B  26      -9.445 -11.234 -23.036  1.00  0.00           C  
ATOM    348  CD  GLU B  26      -9.904  -9.925 -23.661  1.00  0.00           C  
ATOM    349  OE1 GLU B  26      -9.529  -9.642 -24.821  1.00  0.00           O  
ATOM    350  OE2 GLU B  26     -10.644  -9.177 -22.984  1.00  0.00           O1-
ATOM    351  H   GLU B  26      -6.655 -12.562 -22.390  1.00  0.00           H  
ATOM    352  HA  GLU B  26      -9.172 -13.866 -22.940  1.00  0.00           H  
ATOM    353  HB2 GLU B  26      -7.658 -11.560 -24.155  1.00  0.00           H  
ATOM    354  HB3 GLU B  26      -9.126 -12.190 -24.921  1.00  0.00           H  
ATOM    355  HG2 GLU B  26      -8.855 -11.006 -22.148  1.00  0.00           H  
ATOM    356  HG3 GLU B  26     -10.322 -11.808 -22.738  1.00  0.00           H  
ATOM    357  N   SER B  27      -6.668 -14.537 -24.865  1.00  0.00           N  
ATOM    358  CA  SER B  27      -6.180 -15.319 -25.997  1.00  0.00           C  
ATOM    359  C   SER B  27      -5.866 -16.753 -25.584  1.00  0.00           C  
ATOM    361  O   SER B  27      -5.620 -17.610 -26.436  1.00  0.00           O  
ATOM    360  CB  SER B  27      -4.934 -14.669 -26.601  1.00  0.00           C  
ATOM    362  OG  SER B  27      -3.883 -14.618 -25.651  1.00  0.00           O  
ATOM    363  H   SER B  27      -5.991 -14.067 -24.282  1.00  0.00           H  
ATOM    364  HA  SER B  27      -6.959 -15.343 -26.759  1.00  0.00           H  
ATOM    365  HB2 SER B  27      -4.609 -15.252 -27.463  1.00  0.00           H  
ATOM    366  HB3 SER B  27      -5.177 -13.656 -26.923  1.00  0.00           H  
ATOM    367  HG  SER B  27      -4.173 -14.127 -24.879  1.00  0.00           H  
ATOM    368  N   GLY B  28      -5.903 -17.024 -24.249  1.00  0.00           N  
ATOM    369  CA  GLY B  28      -5.507 -18.327 -23.739  1.00  0.00           C  
ATOM    370  C   GLY B  28      -4.056 -18.664 -24.025  1.00  0.00           C  
ATOM    371  O   GLY B  28      -3.704 -19.835 -24.186  1.00  0.00           O  
ATOM    372  H   GLY B  28      -6.210 -16.310 -23.604  1.00  0.00           H  
ATOM    373  HA2 GLY B  28      -6.137 -19.086 -24.202  1.00  0.00           H  
ATOM    374  HA3 GLY B  28      -5.667 -18.347 -22.661  1.00  0.00           H  
ATOM    375  N   LEU B  29      -3.309 -17.613 -24.177  1.00  0.00           N  
ATOM    376  CA  LEU B  29      -1.887 -17.795 -24.444  1.00  0.00           C  
ATOM    377  C   LEU B  29      -1.173 -18.366 -23.223  1.00  0.00           C  
ATOM    379  O   LEU B  29      -1.514 -18.032 -22.086  1.00  0.00           O  
ATOM    378  CB  LEU B  29      -1.243 -16.467 -24.851  1.00  0.00           C  
ATOM    380  CG  LEU B  29      -1.641 -15.912 -26.220  1.00  0.00           C  
ATOM    381  CD1 LEU B  29      -1.035 -14.529 -26.427  1.00  0.00           C  
ATOM    382  CD2 LEU B  29      -1.208 -16.864 -27.330  1.00  0.00           C  
ATOM    383  H   LEU B  29      -3.706 -16.686 -24.112  1.00  0.00           H  
ATOM    384  HA  LEU B  29      -1.778 -18.499 -25.269  1.00  0.00           H  
ATOM    385  HB2 LEU B  29      -0.162 -16.609 -24.852  1.00  0.00           H  
ATOM    386  HB3 LEU B  29      -1.490 -15.722 -24.095  1.00  0.00           H  
ATOM    387  HG  LEU B  29      -2.727 -15.820 -26.251  1.00  0.00           H  
ATOM    391 HD11 LEU B  29      -1.778 -13.767 -26.192  1.00  0.00           H  
ATOM    392 HD12 LEU B  29      -0.721 -14.422 -27.465  1.00  0.00           H  
ATOM    393 HD13 LEU B  29      -0.172 -14.409 -25.772  1.00  0.00           H  
ATOM    388 HD21 LEU B  29      -1.500 -16.453 -28.296  1.00  0.00           H  
ATOM    389 HD22 LEU B  29      -0.126 -16.988 -27.300  1.00  0.00           H  
ATOM    390 HD23 LEU B  29      -1.689 -17.832 -27.187  1.00  0.00           H  
ATOM    394  N   LYS B  30      -0.177 -19.167 -23.559  1.00  0.00           N  
ATOM    395  CA  LYS B  30       0.766 -19.644 -22.552  1.00  0.00           C  
ATOM    396  C   LYS B  30       1.663 -18.512 -22.059  1.00  0.00           C  
ATOM    398  O   LYS B  30       2.048 -17.635 -22.836  1.00  0.00           O  
ATOM    397  CB  LYS B  30       1.618 -20.783 -23.112  1.00  0.00           C  
ATOM    399  CG  LYS B  30       0.837 -22.056 -23.404  1.00  0.00           C  
ATOM    400  CD  LYS B  30       1.754 -23.184 -23.857  1.00  0.00           C  
ATOM    401  CE  LYS B  30       0.977 -24.467 -24.119  1.00  0.00           C  
ATOM    402  NZ  LYS B  30       1.879 -25.590 -24.513  1.00  0.00           N1+
ATOM    403  H   LYS B  30      -0.067 -19.452 -24.522  1.00  0.00           H  
ATOM    404  HA  LYS B  30       0.198 -20.026 -21.704  1.00  0.00           H  
ATOM    405  HB2 LYS B  30       2.077 -20.443 -24.040  1.00  0.00           H  
ATOM    406  HB3 LYS B  30       2.407 -21.014 -22.396  1.00  0.00           H  
ATOM    407  HG2 LYS B  30       0.111 -21.853 -24.191  1.00  0.00           H  
ATOM    408  HG3 LYS B  30       0.309 -22.366 -22.502  1.00  0.00           H  
ATOM    409  HD2 LYS B  30       2.259 -22.883 -24.775  1.00  0.00           H  
ATOM    410  HD3 LYS B  30       2.500 -23.370 -23.084  1.00  0.00           H  
ATOM    411  HE2 LYS B  30       0.441 -24.747 -23.212  1.00  0.00           H  
ATOM    412  HE3 LYS B  30       0.257 -24.291 -24.918  1.00  0.00           H  
ATOM    413  HZ1 LYS B  30       1.330 -26.422 -24.678  1.00  0.00           H  
ATOM    414  HZ2 LYS B  30       2.541 -25.766 -23.771  1.00  0.00           H  
ATOM    415  HZ3 LYS B  30       2.376 -25.342 -25.356  1.00  0.00           H  
ATOM    416  N   LEU B  31       1.988 -18.507 -20.828  1.00  0.00           N  
ATOM    417  CA  LEU B  31       2.900 -17.556 -20.203  1.00  0.00           C  
ATOM    418  C   LEU B  31       4.216 -17.480 -20.969  1.00  0.00           C  
ATOM    420  O   LEU B  31       4.889 -18.495 -21.158  1.00  0.00           O  
ATOM    419  CB  LEU B  31       3.166 -17.946 -18.746  1.00  0.00           C  
ATOM    421  CG  LEU B  31       3.798 -16.871 -17.861  1.00  0.00           C  
ATOM    422  CD1 LEU B  31       2.726 -15.927 -17.327  1.00  0.00           C  
ATOM    423  CD2 LEU B  31       4.573 -17.511 -16.714  1.00  0.00           C  
ATOM    424  H   LEU B  31       1.582 -19.218 -20.237  1.00  0.00           H  
ATOM    425  HA  LEU B  31       2.434 -16.571 -20.217  1.00  0.00           H  
ATOM    426  HB2 LEU B  31       3.834 -18.808 -18.750  1.00  0.00           H  
ATOM    427  HB3 LEU B  31       2.221 -18.248 -18.295  1.00  0.00           H  
ATOM    428  HG  LEU B  31       4.495 -16.292 -18.467  1.00  0.00           H  
ATOM    432 HD11 LEU B  31       3.191 -15.167 -16.699  1.00  0.00           H  
ATOM    433 HD12 LEU B  31       2.217 -15.446 -18.162  1.00  0.00           H  
ATOM    434 HD13 LEU B  31       2.004 -16.493 -16.739  1.00  0.00           H  
ATOM    429 HD21 LEU B  31       5.002 -18.456 -17.047  1.00  0.00           H  
ATOM    430 HD22 LEU B  31       3.899 -17.693 -15.877  1.00  0.00           H  
ATOM    431 HD23 LEU B  31       5.372 -16.841 -16.397  1.00  0.00           H  
ATOM    435  N   MET B  32       4.641 -16.311 -21.410  1.00  0.00           N  
ATOM    436  CA  MET B  32       5.878 -16.016 -22.127  1.00  0.00           C  
ATOM    437  C   MET B  32       7.077 -16.056 -21.185  1.00  0.00           C  
ATOM    439  O   MET B  32       6.924 -15.895 -19.972  1.00  0.00           O  
ATOM    438  CB  MET B  32       5.793 -14.649 -22.807  1.00  0.00           C  
ATOM    440  CG  MET B  32       4.678 -14.544 -23.835  1.00  0.00           C  
ATOM    441  SD  MET B  32       4.670 -12.925 -24.700  1.00  0.00           S  
ATOM    442  CE  MET B  32       4.252 -11.826 -23.318  1.00  0.00           C  
ATOM    443  H   MET B  32       4.036 -15.523 -21.229  1.00  0.00           H  
ATOM    444  HA  MET B  32       6.019 -16.775 -22.896  1.00  0.00           H  
ATOM    445  HB2 MET B  32       5.625 -13.893 -22.040  1.00  0.00           H  
ATOM    446  HB3 MET B  32       6.743 -14.443 -23.299  1.00  0.00           H  
ATOM    447  HG2 MET B  32       4.808 -15.335 -24.574  1.00  0.00           H  
ATOM    448  HG3 MET B  32       3.720 -14.683 -23.334  1.00  0.00           H  
ATOM    449  HE1 MET B  32       4.267 -10.791 -23.659  1.00  0.00           H  
ATOM    450  HE2 MET B  32       3.257 -12.072 -22.947  1.00  0.00           H  
ATOM    451  HE3 MET B  32       4.980 -11.956 -22.518  1.00  0.00           H  
ATOM    452  N   ASP B  33       8.312 -16.238 -21.728  1.00  0.00           N  
ATOM    453  CA  ASP B  33       9.551 -16.317 -20.960  1.00  0.00           C  
ATOM    454  C   ASP B  33       9.874 -14.978 -20.300  1.00  0.00           C  
ATOM    456  O   ASP B  33      10.576 -14.933 -19.288  1.00  0.00           O  
ATOM    455  CB  ASP B  33      10.711 -16.755 -21.857  1.00  0.00           C  
ATOM    457  CG  ASP B  33      10.679 -18.237 -22.185  1.00  0.00           C  
ATOM    458  OD1 ASP B  33      10.051 -19.015 -21.435  1.00  0.00           O  
ATOM    459  OD2 ASP B  33      11.290 -18.631 -23.202  1.00  0.00           O1-
ATOM    460  H   ASP B  33       8.375 -16.324 -22.732  1.00  0.00           H  
ATOM    461  HA  ASP B  33       9.422 -17.064 -20.176  1.00  0.00           H  
ATOM    462  HB2 ASP B  33      11.648 -16.532 -21.347  1.00  0.00           H  
ATOM    463  HB3 ASP B  33      10.672 -16.187 -22.787  1.00  0.00           H  
ATOM    464  N   ASP B  34       9.294 -13.936 -20.720  1.00  0.00           N  
ATOM    465  CA  ASP B  34       9.440 -12.589 -20.177  1.00  0.00           C  
ATOM    466  C   ASP B  34       8.814 -12.486 -18.789  1.00  0.00           C  
ATOM    468  O   ASP B  34       9.175 -11.607 -18.003  1.00  0.00           O  
ATOM    467  CB  ASP B  34       8.808 -11.560 -21.118  1.00  0.00           C  
ATOM    469  CG  ASP B  34       9.526 -11.457 -22.452  1.00  0.00           C  
ATOM    470  OD1 ASP B  34      10.761 -11.647 -22.497  1.00  0.00           O  
ATOM    471  OD2 ASP B  34       8.851 -11.181 -23.467  1.00  0.00           O1-
ATOM    472  H   ASP B  34       8.670 -14.046 -21.507  1.00  0.00           H  
ATOM    473  HA  ASP B  34      10.504 -12.367 -20.091  1.00  0.00           H  
ATOM    474  HB2 ASP B  34       7.773 -11.847 -21.302  1.00  0.00           H  
ATOM    475  HB3 ASP B  34       8.822 -10.584 -20.634  1.00  0.00           H  
ATOM    476  N   PHE B  35       7.943 -13.371 -18.429  1.00  0.00           N  
ATOM    477  CA  PHE B  35       7.318 -13.422 -17.113  1.00  0.00           C  
ATOM    478  C   PHE B  35       8.131 -14.292 -16.161  1.00  0.00           C  
ATOM    480  O   PHE B  35       7.750 -14.480 -15.004  1.00  0.00           O  
ATOM    479  CB  PHE B  35       5.886 -13.955 -17.216  1.00  0.00           C  
ATOM    481  CG  PHE B  35       4.930 -13.002 -17.883  1.00  0.00           C  
ATOM    482  CD1 PHE B  35       4.240 -12.053 -17.138  1.00  0.00           C  
ATOM    483  CD2 PHE B  35       4.723 -13.055 -19.255  1.00  0.00           C  
ATOM    484  CE1 PHE B  35       3.355 -11.170 -17.752  1.00  0.00           C  
ATOM    485  CE2 PHE B  35       3.840 -12.175 -19.876  1.00  0.00           C  
ATOM    486  CZ  PHE B  35       3.157 -11.235 -19.123  1.00  0.00           C  
ATOM    487  H   PHE B  35       7.678 -14.074 -19.104  1.00  0.00           H  
ATOM    488  HA  PHE B  35       7.281 -12.410 -16.709  1.00  0.00           H  
ATOM    489  HB2 PHE B  35       5.905 -14.881 -17.790  1.00  0.00           H  
ATOM    490  HB3 PHE B  35       5.520 -14.173 -16.213  1.00  0.00           H  
ATOM    491  HD1 PHE B  35       4.392 -12.000 -16.070  1.00  0.00           H  
ATOM    492  HD2 PHE B  35       5.253 -13.787 -19.847  1.00  0.00           H  
ATOM    493  HE1 PHE B  35       2.825 -10.437 -17.162  1.00  0.00           H  
ATOM    494  HE2 PHE B  35       3.688 -12.226 -20.944  1.00  0.00           H  
ATOM    495  HZ  PHE B  35       2.471 -10.553 -19.603  1.00  0.00           H  
ATOM    496  N   VAL B  36       9.248 -14.899 -16.607  1.00  0.00           N  
ATOM    497  CA  VAL B  36      10.040 -15.814 -15.791  1.00  0.00           C  
ATOM    498  C   VAL B  36      11.031 -15.023 -14.940  1.00  0.00           C  
ATOM    500  O   VAL B  36      11.979 -14.435 -15.466  1.00  0.00           O  
ATOM    499  CB  VAL B  36      10.791 -16.846 -16.663  1.00  0.00           C  
ATOM    501  CG1 VAL B  36      11.664 -17.751 -15.796  1.00  0.00           C  
ATOM    502  CG2 VAL B  36       9.801 -17.675 -17.479  1.00  0.00           C  
ATOM    503  H   VAL B  36       9.552 -14.712 -17.552  1.00  0.00           H  
ATOM    504  HA  VAL B  36       9.366 -16.352 -15.124  1.00  0.00           H  
ATOM    505  HB  VAL B  36      11.437 -16.305 -17.354  1.00  0.00           H  
ATOM    509 HG11 VAL B  36      12.362 -17.142 -15.222  1.00  0.00           H  
ATOM    510 HG12 VAL B  36      12.220 -18.438 -16.434  1.00  0.00           H  
ATOM    511 HG13 VAL B  36      11.032 -18.320 -15.113  1.00  0.00           H  
ATOM    506 HG21 VAL B  36       9.188 -17.012 -18.090  1.00  0.00           H  
ATOM    507 HG22 VAL B  36       9.160 -18.243 -16.804  1.00  0.00           H  
ATOM    508 HG23 VAL B  36      10.348 -18.362 -18.125  1.00  0.00           H  
ATOM    512  N   TRP B  37      10.856 -15.109 -13.651  1.00  0.00           N  
ATOM    513  CA  TRP B  37      11.682 -14.474 -12.629  1.00  0.00           C  
ATOM    514  C   TRP B  37      12.736 -15.442 -12.103  1.00  0.00           C  
ATOM    516  O   TRP B  37      12.503 -16.652 -12.045  1.00  0.00           O  
ATOM    515  CB  TRP B  37      10.814 -13.967 -11.474  1.00  0.00           C  
ATOM    517  CG  TRP B  37      10.075 -12.698 -11.779  1.00  0.00           C  
ATOM    518  CD1 TRP B  37       8.984 -12.555 -12.590  1.00  0.00           C  
ATOM    519  CD2 TRP B  37      10.378 -11.392 -11.279  1.00  0.00           C  
ATOM    520  CE2 TRP B  37       9.427 -10.504 -11.829  1.00  0.00           C  
ATOM    521  CE3 TRP B  37      11.361 -10.886 -10.418  1.00  0.00           C  
ATOM    522  NE1 TRP B  37       8.589 -11.238 -12.624  1.00  0.00           N  
ATOM    524  CZ2 TRP B  37       9.432  -9.136 -11.545  1.00  0.00           C  
ATOM    525  CZ3 TRP B  37      11.364  -9.525 -10.137  1.00  0.00           C  
ATOM    523  CH2 TRP B  37      10.404  -8.667 -10.700  1.00  0.00           C  
ATOM    526  H   TRP B  37      10.077 -15.666 -13.330  1.00  0.00           H  
ATOM    527  HA  TRP B  37      12.191 -13.621 -13.078  1.00  0.00           H  
ATOM    528  HB2 TRP B  37      11.458 -13.790 -10.613  1.00  0.00           H  
ATOM    529  HB3 TRP B  37      10.090 -14.740 -11.216  1.00  0.00           H  
ATOM    530  HD1 TRP B  37       8.502 -13.359 -13.126  1.00  0.00           H  
ATOM    535  HE1 TRP B  37       7.808 -10.872 -13.150  1.00  0.00           H  
ATOM    531  HE3 TRP B  37      12.101 -11.540  -9.982  1.00  0.00           H  
ATOM    533  HZ2 TRP B  37       8.697  -8.472 -11.976  1.00  0.00           H  
ATOM    534  HZ3 TRP B  37      12.116  -9.120  -9.476  1.00  0.00           H  
ATOM    532  HH2 TRP B  37      10.433  -7.614 -10.462  1.00  0.00           H  
ATOM    536  N   PRO B  38      13.937 -14.917 -11.702  1.00  0.00           N  
ATOM    537  CA  PRO B  38      14.862 -15.759 -10.940  1.00  0.00           C  
ATOM    538  C   PRO B  38      14.227 -16.344  -9.681  1.00  0.00           C  
ATOM    540  O   PRO B  38      13.524 -15.637  -8.954  1.00  0.00           O  
ATOM    539  CB  PRO B  38      15.999 -14.799 -10.583  1.00  0.00           C  
ATOM    541  CG  PRO B  38      15.923 -13.717 -11.611  1.00  0.00           C  
ATOM    542  CD  PRO B  38      14.480 -13.485 -11.954  1.00  0.00           C  
ATOM    543  HA  PRO B  38      15.239 -16.562 -11.573  1.00  0.00           H  
ATOM    544  HB2 PRO B  38      15.855 -14.389  -9.583  1.00  0.00           H  
ATOM    545  HB3 PRO B  38      16.959 -15.312 -10.646  1.00  0.00           H  
ATOM    546  HG2 PRO B  38      16.358 -12.800 -11.212  1.00  0.00           H  
ATOM    547  HG3 PRO B  38      16.467 -14.022 -12.505  1.00  0.00           H  
ATOM    548  HD2 PRO B  38      14.351 -13.176 -12.991  1.00  0.00           H  
ATOM    549  HD3 PRO B  38      14.025 -12.767 -11.272  1.00  0.00           H  
ATOM    550  N   LYS B  39      14.543 -17.545  -9.490  1.00  0.00           N  
ATOM    551  CA  LYS B  39      14.068 -18.184  -8.266  1.00  0.00           C  
ATOM    552  C   LYS B  39      14.813 -17.654  -7.044  1.00  0.00           C  
ATOM    554  O   LYS B  39      16.045 -17.653  -7.013  1.00  0.00           O  
ATOM    553  CB  LYS B  39      14.226 -19.703  -8.357  1.00  0.00           C  
ATOM    555  CG  LYS B  39      13.320 -20.358  -9.389  1.00  0.00           C  
ATOM    556  CD  LYS B  39      13.457 -21.875  -9.370  1.00  0.00           C  
ATOM    557  CE  LYS B  39      12.539 -22.533 -10.391  1.00  0.00           C  
ATOM    558  NZ  LYS B  39      12.623 -24.023 -10.333  1.00  0.00           N1+
ATOM    559  H   LYS B  39      15.106 -18.051 -10.159  1.00  0.00           H  
ATOM    560  HA  LYS B  39      13.009 -17.955  -8.148  1.00  0.00           H  
ATOM    561  HB2 LYS B  39      15.260 -19.925  -8.619  1.00  0.00           H  
ATOM    562  HB3 LYS B  39      14.012 -20.136  -7.380  1.00  0.00           H  
ATOM    563  HG2 LYS B  39      13.588 -19.991 -10.380  1.00  0.00           H  
ATOM    564  HG3 LYS B  39      12.285 -20.090  -9.177  1.00  0.00           H  
ATOM    565  HD2 LYS B  39      14.489 -22.140  -9.600  1.00  0.00           H  
ATOM    566  HD3 LYS B  39      13.207 -22.244  -8.375  1.00  0.00           H  
ATOM    567  HE2 LYS B  39      11.512 -22.230 -10.189  1.00  0.00           H  
ATOM    568  HE3 LYS B  39      12.819 -22.199 -11.390  1.00  0.00           H  
ATOM    569  HZ1 LYS B  39      12.002 -24.423 -11.022  1.00  0.00           H  
ATOM    570  HZ2 LYS B  39      12.352 -24.340  -9.413  1.00  0.00           H  
ATOM    571  HZ3 LYS B  39      13.571 -24.315 -10.524  1.00  0.00           H  
ATOM    572  N   GLU B  40      14.066 -17.323  -6.094  1.00  0.00           N  
ATOM    573  CA  GLU B  40      14.582 -16.933  -4.786  1.00  0.00           C  
ATOM    574  C   GLU B  40      14.133 -17.908  -3.702  1.00  0.00           C  
ATOM    576  O   GLU B  40      13.081 -18.539  -3.824  1.00  0.00           O  
ATOM    575  CB  GLU B  40      14.135 -15.512  -4.433  1.00  0.00           C  
ATOM    577  CG  GLU B  40      14.699 -14.442  -5.357  1.00  0.00           C  
ATOM    578  CD  GLU B  40      14.278 -13.033  -4.971  1.00  0.00           C  
ATOM    579  OE1 GLU B  40      13.185 -12.590  -5.391  1.00  0.00           O  
ATOM    580  OE2 GLU B  40      15.048 -12.367  -4.243  1.00  0.00           O1-
ATOM    581  H   GLU B  40      13.066 -17.326  -6.240  1.00  0.00           H  
ATOM    582  HA  GLU B  40      15.671 -16.948  -4.830  1.00  0.00           H  
ATOM    583  HB2 GLU B  40      13.047 -15.472  -4.485  1.00  0.00           H  
ATOM    584  HB3 GLU B  40      14.445 -15.291  -3.412  1.00  0.00           H  
ATOM    585  HG2 GLU B  40      15.787 -14.498  -5.328  1.00  0.00           H  
ATOM    586  HG3 GLU B  40      14.363 -14.643  -6.374  1.00  0.00           H  
ATOM    587  N   GLU B  41      14.923 -18.078  -2.701  1.00  0.00           N  
ATOM    588  CA  GLU B  41      14.612 -18.954  -1.575  1.00  0.00           C  
ATOM    589  C   GLU B  41      13.466 -18.392  -0.738  1.00  0.00           C  
ATOM    591  O   GLU B  41      13.497 -17.227  -0.336  1.00  0.00           O  
ATOM    590  CB  GLU B  41      15.850 -19.163  -0.699  1.00  0.00           C  
ATOM    592  CG  GLU B  41      16.943 -19.986  -1.365  1.00  0.00           C  
ATOM    593  CD  GLU B  41      18.113 -20.288  -0.442  1.00  0.00           C  
ATOM    594  OE1 GLU B  41      18.119 -19.799   0.710  1.00  0.00           O  
ATOM    595  OE2 GLU B  41      19.032 -21.018  -0.876  1.00  0.00           O1-
ATOM    596  H   GLU B  41      15.802 -17.581  -2.694  1.00  0.00           H  
ATOM    597  HA  GLU B  41      14.305 -19.922  -1.970  1.00  0.00           H  
ATOM    598  HB2 GLU B  41      16.261 -18.186  -0.447  1.00  0.00           H  
ATOM    599  HB3 GLU B  41      15.547 -19.663   0.221  1.00  0.00           H  
ATOM    600  HG2 GLU B  41      16.511 -20.930  -1.697  1.00  0.00           H  
ATOM    601  HG3 GLU B  41      17.312 -19.443  -2.235  1.00  0.00           H  
ATOM    602  N   VAL B  42      12.488 -19.213  -0.466  1.00  0.00           N  
ATOM    603  CA  VAL B  42      11.362 -18.925   0.416  1.00  0.00           C  
ATOM    604  C   VAL B  42      11.439 -19.811   1.658  1.00  0.00           C  
ATOM    606  O   VAL B  42      11.547 -21.034   1.549  1.00  0.00           O  
ATOM    605  CB  VAL B  42      10.010 -19.132  -0.303  1.00  0.00           C  
ATOM    607  CG1 VAL B  42       8.849 -18.726   0.603  1.00  0.00           C  
ATOM    608  CG2 VAL B  42       9.975 -18.340  -1.609  1.00  0.00           C  
ATOM    609  H   VAL B  42      12.513 -20.123  -0.903  1.00  0.00           H  
ATOM    610  HA  VAL B  42      11.429 -17.884   0.731  1.00  0.00           H  
ATOM    611  HB  VAL B  42       9.906 -20.191  -0.541  1.00  0.00           H  
ATOM    615 HG11 VAL B  42       8.891 -19.301   1.528  1.00  0.00           H  
ATOM    616 HG12 VAL B  42       7.905 -18.924   0.095  1.00  0.00           H  
ATOM    617 HG13 VAL B  42       8.922 -17.663   0.832  1.00  0.00           H  
ATOM    612 HG21 VAL B  42      10.810 -18.643  -2.241  1.00  0.00           H  
ATOM    613 HG22 VAL B  42      10.054 -17.275  -1.390  1.00  0.00           H  
ATOM    614 HG23 VAL B  42       9.037 -18.536  -2.128  1.00  0.00           H  
ATOM    618  N   GLU B  43      11.316 -19.175   2.770  1.00  0.00           N  
ATOM    619  CA  GLU B  43      11.289 -19.907   4.033  1.00  0.00           C  
ATOM    620  C   GLU B  43      10.020 -20.745   4.159  1.00  0.00           C  
ATOM    622  O   GLU B  43       8.954 -20.340   3.691  1.00  0.00           O  
ATOM    621  CB  GLU B  43      11.403 -18.942   5.216  1.00  0.00           C  
ATOM    623  CG  GLU B  43      12.791 -18.342   5.389  1.00  0.00           C  
ATOM    624  CD  GLU B  43      13.860 -19.380   5.690  1.00  0.00           C  
ATOM    625  OE1 GLU B  43      13.536 -20.426   6.298  1.00  0.00           O  
ATOM    626  OE2 GLU B  43      15.031 -19.145   5.317  1.00  0.00           O1-
ATOM    627  H   GLU B  43      11.238 -18.168   2.769  1.00  0.00           H  
ATOM    628  HA  GLU B  43      12.146 -20.580   4.057  1.00  0.00           H  
ATOM    629  HB2 GLU B  43      10.694 -18.128   5.065  1.00  0.00           H  
ATOM    630  HB3 GLU B  43      11.136 -19.474   6.129  1.00  0.00           H  
ATOM    631  HG2 GLU B  43      12.760 -17.629   6.213  1.00  0.00           H  
ATOM    632  HG3 GLU B  43      13.062 -17.813   4.475  1.00  0.00           H  
ATOM    633  N   LYS B  44      10.151 -21.885   4.823  1.00  0.00           N  
ATOM    634  CA  LYS B  44       9.017 -22.773   5.061  1.00  0.00           C  
ATOM    635  C   LYS B  44       8.059 -22.177   6.089  1.00  0.00           C  
ATOM    637  O   LYS B  44       6.852 -22.421   6.034  1.00  0.00           O  
ATOM    636  CB  LYS B  44       9.500 -24.147   5.530  1.00  0.00           C  
ATOM    638  CG  LYS B  44      10.206 -24.955   4.451  1.00  0.00           C  
ATOM    639  CD  LYS B  44      10.631 -26.324   4.967  1.00  0.00           C  
ATOM    640  CE  LYS B  44      11.354 -27.127   3.894  1.00  0.00           C  
ATOM    641  NZ  LYS B  44      11.808 -28.454   4.408  1.00  0.00           N1+
ATOM    642  H   LYS B  44      11.061 -22.147   5.174  1.00  0.00           H  
ATOM    643  HA  LYS B  44       8.478 -22.901   4.122  1.00  0.00           H  
ATOM    644  HB2 LYS B  44       8.636 -24.715   5.874  1.00  0.00           H  
ATOM    645  HB3 LYS B  44      10.184 -24.010   6.368  1.00  0.00           H  
ATOM    646  HG2 LYS B  44       9.528 -25.089   3.608  1.00  0.00           H  
ATOM    647  HG3 LYS B  44      11.088 -24.410   4.116  1.00  0.00           H  
ATOM    648  HD2 LYS B  44      11.298 -26.190   5.818  1.00  0.00           H  
ATOM    649  HD3 LYS B  44       9.747 -26.874   5.290  1.00  0.00           H  
ATOM    650  HE2 LYS B  44      12.223 -26.563   3.557  1.00  0.00           H  
ATOM    651  HE3 LYS B  44      10.681 -27.283   3.051  1.00  0.00           H  
ATOM    652  HZ1 LYS B  44      12.282 -28.957   3.671  1.00  0.00           H  
ATOM    653  HZ2 LYS B  44      12.442 -28.316   5.182  1.00  0.00           H  
ATOM    654  HZ3 LYS B  44      11.008 -28.987   4.718  1.00  0.00           H  
ATOM    655  N   ASP B  45       8.652 -21.379   6.945  1.00  0.00           N  
ATOM    656  CA  ASP B  45       7.898 -20.688   7.986  1.00  0.00           C  
ATOM    657  C   ASP B  45       7.208 -19.444   7.430  1.00  0.00           C  
ATOM    659  O   ASP B  45       7.745 -18.773   6.546  1.00  0.00           O  
ATOM    658  CB  ASP B  45       8.815 -20.306   9.150  1.00  0.00           C  
ATOM    660  CG  ASP B  45       9.464 -21.508   9.813  1.00  0.00           C  
ATOM    661  OD1 ASP B  45       8.813 -22.569   9.922  1.00  0.00           O  
ATOM    662  OD2 ASP B  45      10.635 -21.391  10.233  1.00  0.00           O1-
ATOM    663  H   ASP B  45       9.650 -21.240   6.882  1.00  0.00           H  
ATOM    664  HA  ASP B  45       7.132 -21.366   8.362  1.00  0.00           H  
ATOM    665  HB2 ASP B  45       8.225 -19.774   9.897  1.00  0.00           H  
ATOM    666  HB3 ASP B  45       9.597 -19.643   8.780  1.00  0.00           H  
ATOM    667  N   ASN B  46       6.031 -19.112   7.940  1.00  0.00           N  
ATOM    668  CA  ASN B  46       5.291 -17.889   7.645  1.00  0.00           C  
ATOM    669  C   ASN B  46       5.786 -16.717   8.488  1.00  0.00           C  
ATOM    671  O   ASN B  46       6.269 -16.910   9.605  1.00  0.00           O  
ATOM    670  CB  ASN B  46       3.792 -18.104   7.863  1.00  0.00           C  
ATOM    672  CG  ASN B  46       3.232 -19.226   7.010  1.00  0.00           C  
ATOM    673  ND2 ASN B  46       2.895 -20.342   7.645  1.00  0.00           N  
ATOM    674  OD1 ASN B  46       3.106 -19.090   5.790  1.00  0.00           O  
ATOM    675  H   ASN B  46       5.610 -19.761   8.589  1.00  0.00           H  
ATOM    676  HA  ASN B  46       5.449 -17.642   6.595  1.00  0.00           H  
ATOM    677  HB2 ASN B  46       3.624 -18.346   8.912  1.00  0.00           H  
ATOM    678  HB3 ASN B  46       3.264 -17.181   7.624  1.00  0.00           H  
ATOM    679 HD21 ASN B  46       3.016 -20.410   8.645  1.00  0.00           H  
ATOM    680 HD22 ASN B  46       2.517 -21.123   7.128  1.00  0.00           H  
ATOM    681  N   ALA B  47       5.664 -15.559   7.999  1.00  0.00           N  
ATOM    682  CA  ALA B  47       5.782 -14.364   8.831  1.00  0.00           C  
ATOM    683  C   ALA B  47       4.709 -14.343   9.916  1.00  0.00           C  
ATOM    685  O   ALA B  47       3.514 -14.291   9.615  1.00  0.00           O  
ATOM    684  CB  ALA B  47       5.688 -13.106   7.971  1.00  0.00           C  
ATOM    686  H   ALA B  47       5.481 -15.457   7.011  1.00  0.00           H  
ATOM    687  HA  ALA B  47       6.759 -14.377   9.314  1.00  0.00           H  
ATOM    688  HB1 ALA B  47       5.778 -12.224   8.605  1.00  0.00           H  
ATOM    689  HB2 ALA B  47       6.493 -13.108   7.236  1.00  0.00           H  
ATOM    690  HB3 ALA B  47       4.727 -13.088   7.457  1.00  0.00           H  
ATOM    691  N   GLU B  48       5.027 -14.347  11.155  1.00  0.00           N  
ATOM    692  CA  GLU B  48       4.141 -14.151  12.299  1.00  0.00           C  
ATOM    693  C   GLU B  48       3.976 -12.669  12.621  1.00  0.00           C  
ATOM    695  O   GLU B  48       4.635 -12.147  13.524  1.00  0.00           O  
ATOM    694  CB  GLU B  48       4.671 -14.900  13.524  1.00  0.00           C  
ATOM    696  CG  GLU B  48       4.702 -16.412  13.355  1.00  0.00           C  
ATOM    697  CD  GLU B  48       5.030 -17.154  14.641  1.00  0.00           C  
ATOM    698  OE1 GLU B  48       5.456 -16.505  15.624  1.00  0.00           O  
ATOM    699  OE2 GLU B  48       4.860 -18.393  14.666  1.00  0.00           O1-
ATOM    700  H   GLU B  48       6.002 -14.504  11.366  1.00  0.00           H  
ATOM    701  HA  GLU B  48       3.162 -14.557  12.047  1.00  0.00           H  
ATOM    702  HB2 GLU B  48       4.032 -14.663  14.375  1.00  0.00           H  
ATOM    703  HB3 GLU B  48       5.681 -14.551  13.737  1.00  0.00           H  
ATOM    704  HG2 GLU B  48       3.723 -16.741  13.006  1.00  0.00           H  
ATOM    705  HG3 GLU B  48       5.448 -16.667  12.602  1.00  0.00           H  
ATOM    706  N   LEU B  49       3.102 -12.038  11.879  1.00  0.00           N  
ATOM    707  CA  LEU B  49       2.830 -10.619  12.087  1.00  0.00           C  
ATOM    708  C   LEU B  49       2.080 -10.396  13.396  1.00  0.00           C  
ATOM    710  O   LEU B  49       1.078 -11.063  13.664  1.00  0.00           O  
ATOM    709  CB  LEU B  49       2.020 -10.052  10.918  1.00  0.00           C  
ATOM    711  CG  LEU B  49       2.675 -10.130   9.538  1.00  0.00           C  
ATOM    712  CD1 LEU B  49       1.867  -9.330   8.522  1.00  0.00           C  
ATOM    713  CD2 LEU B  49       4.114  -9.629   9.599  1.00  0.00           C  
ATOM    714  H   LEU B  49       2.610 -12.539  11.153  1.00  0.00           H  
ATOM    715  HA  LEU B  49       3.781 -10.089  12.139  1.00  0.00           H  
ATOM    716  HB2 LEU B  49       1.079 -10.600  10.870  1.00  0.00           H  
ATOM    717  HB3 LEU B  49       1.797  -9.007  11.132  1.00  0.00           H  
ATOM    718  HG  LEU B  49       2.688 -11.173   9.222  1.00  0.00           H  
ATOM    722 HD11 LEU B  49       2.345  -9.395   7.545  1.00  0.00           H  
ATOM    723 HD12 LEU B  49       0.858  -9.736   8.460  1.00  0.00           H  
ATOM    724 HD13 LEU B  49       1.820  -8.287   8.835  1.00  0.00           H  
ATOM    719 HD21 LEU B  49       4.429  -9.305   8.607  1.00  0.00           H  
ATOM    720 HD22 LEU B  49       4.765 -10.434   9.941  1.00  0.00           H  
ATOM    721 HD23 LEU B  49       4.178  -8.791  10.293  1.00  0.00           H  
ATOM    725  N   SER B  50       2.520  -9.375  14.177  1.00  0.00           N  
ATOM    726  CA  SER B  50       1.787  -8.916  15.353  1.00  0.00           C  
ATOM    727  C   SER B  50       0.358  -8.522  14.995  1.00  0.00           C  
ATOM    729  O   SER B  50       0.106  -8.005  13.905  1.00  0.00           O  
ATOM    728  CB  SER B  50       2.504  -7.732  16.002  1.00  0.00           C  
ATOM    730  OG  SER B  50       3.778  -8.119  16.487  1.00  0.00           O  
ATOM    731  H   SER B  50       3.387  -8.916  13.935  1.00  0.00           H  
ATOM    732  HA  SER B  50       1.748  -9.732  16.074  1.00  0.00           H  
ATOM    733  HB2 SER B  50       1.903  -7.362  16.833  1.00  0.00           H  
ATOM    734  HB3 SER B  50       2.626  -6.938  15.265  1.00  0.00           H  
ATOM    735  HG  SER B  50       4.211  -7.363  16.890  1.00  0.00           H  
ATOM    736  N   VAL B  51      -0.607  -8.806  15.898  1.00  0.00           N  
ATOM    737  CA  VAL B  51      -2.010  -8.435  15.743  1.00  0.00           C  
ATOM    738  C   VAL B  51      -2.353  -7.301  16.707  1.00  0.00           C  
ATOM    740  O   VAL B  51      -2.362  -7.495  17.925  1.00  0.00           O  
ATOM    739  CB  VAL B  51      -2.946  -9.641  15.983  1.00  0.00           C  
ATOM    741  CG1 VAL B  51      -4.404  -9.245  15.759  1.00  0.00           C  
ATOM    742  CG2 VAL B  51      -2.559 -10.805  15.073  1.00  0.00           C  
ATOM    743  H   VAL B  51      -0.340  -9.307  16.733  1.00  0.00           H  
ATOM    744  HA  VAL B  51      -2.162  -8.079  14.724  1.00  0.00           H  
ATOM    745  HB  VAL B  51      -2.833  -9.963  17.018  1.00  0.00           H  
ATOM    749 HG11 VAL B  51      -4.660  -8.414  16.416  1.00  0.00           H  
ATOM    750 HG12 VAL B  51      -4.543  -8.943  14.721  1.00  0.00           H  
ATOM    751 HG13 VAL B  51      -5.049 -10.095  15.979  1.00  0.00           H  
ATOM    746 HG21 VAL B  51      -1.517 -11.072  15.248  1.00  0.00           H  
ATOM    747 HG22 VAL B  51      -2.689 -10.510  14.032  1.00  0.00           H  
ATOM    748 HG23 VAL B  51      -3.195 -11.663  15.290  1.00  0.00           H  
ATOM    752  N   ILE B  52      -2.640  -6.131  16.167  1.00  0.00           N  
ATOM    753  CA  ILE B  52      -3.026  -4.932  16.904  1.00  0.00           C  
ATOM    754  C   ILE B  52      -4.548  -4.818  16.942  1.00  0.00           C  
ATOM    756  O   ILE B  52      -5.202  -4.794  15.896  1.00  0.00           O  
ATOM    755  CB  ILE B  52      -2.408  -3.661  16.279  1.00  0.00           C  
ATOM    757  CG1 ILE B  52      -0.897  -3.838  16.091  1.00  0.00           C  
ATOM    758  CG2 ILE B  52      -2.713  -2.433  17.142  1.00  0.00           C  
ATOM    759  CD1 ILE B  52      -0.149  -4.175  17.374  1.00  0.00           C  
ATOM    760  H   ILE B  52      -2.588  -6.060  15.161  1.00  0.00           H  
ATOM    761  HA  ILE B  52      -2.662  -5.025  17.927  1.00  0.00           H  
ATOM    762  HB  ILE B  52      -2.858  -3.509  15.298  1.00  0.00           H  
ATOM    763 HG12 ILE B  52      -0.490  -2.909  15.691  1.00  0.00           H  
ATOM    764 HG13 ILE B  52      -0.726  -4.635  15.367  1.00  0.00           H  
ATOM    768 HG21 ILE B  52      -2.269  -1.548  16.685  1.00  0.00           H  
ATOM    769 HG22 ILE B  52      -3.792  -2.301  17.217  1.00  0.00           H  
ATOM    770 HG23 ILE B  52      -2.295  -2.576  18.138  1.00  0.00           H  
ATOM    765 HD11 ILE B  52       0.872  -3.800  17.309  1.00  0.00           H  
ATOM    766 HD12 ILE B  52      -0.653  -3.710  18.221  1.00  0.00           H  
ATOM    767 HD13 ILE B  52      -0.131  -5.256  17.511  1.00  0.00           H  
ATOM    771  N   ASP B  53      -5.127  -4.804  18.090  1.00  0.00           N  
ATOM    772  CA  ASP B  53      -6.558  -4.643  18.327  1.00  0.00           C  
ATOM    773  C   ASP B  53      -6.932  -3.167  18.448  1.00  0.00           C  
ATOM    775  O   ASP B  53      -6.683  -2.541  19.480  1.00  0.00           O  
ATOM    774  CB  ASP B  53      -6.981  -5.398  19.589  1.00  0.00           C  
ATOM    776  CG  ASP B  53      -8.484  -5.391  19.808  1.00  0.00           C  
ATOM    777  OD1 ASP B  53      -9.139  -4.367  19.515  1.00  0.00           O  
ATOM    778  OD2 ASP B  53      -9.018  -6.418  20.280  1.00  0.00           O1-
ATOM    779  H   ASP B  53      -4.537  -4.915  18.902  1.00  0.00           H  
ATOM    780  HA  ASP B  53      -7.096  -5.065  17.478  1.00  0.00           H  
ATOM    781  HB2 ASP B  53      -6.647  -6.432  19.503  1.00  0.00           H  
ATOM    782  HB3 ASP B  53      -6.497  -4.941  20.452  1.00  0.00           H  
ATOM    783  N   MET B  54      -7.602  -2.613  17.408  1.00  0.00           N  
ATOM    784  CA  MET B  54      -7.925  -1.193  17.304  1.00  0.00           C  
ATOM    785  C   MET B  54      -8.972  -0.795  18.339  1.00  0.00           C  
ATOM    787  O   MET B  54      -8.993   0.347  18.800  1.00  0.00           O  
ATOM    786  CB  MET B  54      -8.425  -0.856  15.898  1.00  0.00           C  
ATOM    788  CG  MET B  54      -7.364  -1.002  14.819  1.00  0.00           C  
ATOM    789  SD  MET B  54      -5.867   0.001  15.165  1.00  0.00           S  
ATOM    790  CE  MET B  54      -6.590   1.666  15.160  1.00  0.00           C  
ATOM    791  H   MET B  54      -7.896  -3.221  16.657  1.00  0.00           H  
ATOM    792  HA  MET B  54      -7.018  -0.619  17.494  1.00  0.00           H  
ATOM    793  HB2 MET B  54      -9.253  -1.523  15.659  1.00  0.00           H  
ATOM    794  HB3 MET B  54      -8.790   0.171  15.893  1.00  0.00           H  
ATOM    795  HG2 MET B  54      -7.074  -2.051  14.753  1.00  0.00           H  
ATOM    796  HG3 MET B  54      -7.786  -0.691  13.863  1.00  0.00           H  
ATOM    797  HE1 MET B  54      -5.810   2.402  15.356  1.00  0.00           H  
ATOM    798  HE2 MET B  54      -7.355   1.732  15.934  1.00  0.00           H  
ATOM    799  HE3 MET B  54      -7.040   1.864  14.187  1.00  0.00           H  
ATOM    800  N   GLU B  55      -9.869  -1.679  18.794  1.00  0.00           N  
ATOM    801  CA  GLU B  55     -10.843  -1.389  19.842  1.00  0.00           C  
ATOM    802  C   GLU B  55     -10.168  -1.273  21.206  1.00  0.00           C  
ATOM    804  O   GLU B  55     -10.509  -0.393  22.000  1.00  0.00           O  
ATOM    803  CB  GLU B  55     -11.927  -2.469  19.882  1.00  0.00           C  
ATOM    805  CG  GLU B  55     -13.051  -2.176  20.866  1.00  0.00           C  
ATOM    806  CD  GLU B  55     -14.181  -3.192  20.806  1.00  0.00           C  
ATOM    807  OE1 GLU B  55     -14.126  -4.112  19.959  1.00  0.00           O  
ATOM    808  OE2 GLU B  55     -15.129  -3.067  21.614  1.00  0.00           O1-
ATOM    809  H   GLU B  55      -9.872  -2.603  18.387  1.00  0.00           H  
ATOM    810  HA  GLU B  55     -11.318  -0.435  19.613  1.00  0.00           H  
ATOM    811  HB2 GLU B  55     -11.461  -3.413  20.164  1.00  0.00           H  
ATOM    812  HB3 GLU B  55     -12.354  -2.574  18.884  1.00  0.00           H  
ATOM    813  HG2 GLU B  55     -12.637  -2.178  21.875  1.00  0.00           H  
ATOM    814  HG3 GLU B  55     -13.456  -1.187  20.653  1.00  0.00           H  
ATOM    815  N   LYS B  56      -9.107  -2.107  21.460  1.00  0.00           N  
ATOM    816  CA  LYS B  56      -8.307  -1.968  22.674  1.00  0.00           C  
ATOM    817  C   LYS B  56      -7.548  -0.644  22.683  1.00  0.00           C  
ATOM    819  O   LYS B  56      -7.575   0.086  23.676  1.00  0.00           O  
ATOM    818  CB  LYS B  56      -7.328  -3.135  22.809  1.00  0.00           C  
ATOM    820  CG  LYS B  56      -7.993  -4.468  23.120  1.00  0.00           C  
ATOM    821  CD  LYS B  56      -6.963  -5.564  23.359  1.00  0.00           C  
ATOM    822  CE  LYS B  56      -7.624  -6.922  23.548  1.00  0.00           C  
ATOM    823  NZ  LYS B  56      -6.620  -8.028  23.573  1.00  0.00           N1+
ATOM    824  H   LYS B  56      -8.875  -2.831  20.794  1.00  0.00           H  
ATOM    825  HA  LYS B  56      -8.980  -1.984  23.532  1.00  0.00           H  
ATOM    826  HB2 LYS B  56      -6.629  -2.905  23.613  1.00  0.00           H  
ATOM    827  HB3 LYS B  56      -6.769  -3.232  21.878  1.00  0.00           H  
ATOM    828  HG2 LYS B  56      -8.606  -4.358  24.014  1.00  0.00           H  
ATOM    829  HG3 LYS B  56      -8.630  -4.753  22.283  1.00  0.00           H  
ATOM    830  HD2 LYS B  56      -6.390  -5.322  24.254  1.00  0.00           H  
ATOM    831  HD3 LYS B  56      -6.287  -5.612  22.505  1.00  0.00           H  
ATOM    832  HE2 LYS B  56      -8.171  -6.920  24.491  1.00  0.00           H  
ATOM    833  HE3 LYS B  56      -8.324  -7.095  22.731  1.00  0.00           H  
ATOM    834  HZ1 LYS B  56      -7.094  -8.911  23.700  1.00  0.00           H  
ATOM    835  HZ2 LYS B  56      -5.975  -7.880  24.336  1.00  0.00           H  
ATOM    836  HZ3 LYS B  56      -6.112  -8.041  22.700  1.00  0.00           H  
ATOM    837  N   LEU B  57      -6.949  -0.232  21.571  1.00  0.00           N  
ATOM    838  CA  LEU B  57      -6.260   1.052  21.494  1.00  0.00           C  
ATOM    839  C   LEU B  57      -7.217   2.201  21.795  1.00  0.00           C  
ATOM    841  O   LEU B  57      -6.928   3.050  22.641  1.00  0.00           O  
ATOM    840  CB  LEU B  57      -5.634   1.243  20.110  1.00  0.00           C  
ATOM    842  CG  LEU B  57      -4.369   0.434  19.821  1.00  0.00           C  
ATOM    843  CD1 LEU B  57      -3.977   0.569  18.353  1.00  0.00           C  
ATOM    844  CD2 LEU B  57      -3.228   0.884  20.727  1.00  0.00           C  
ATOM    845  H   LEU B  57      -6.971  -0.826  20.754  1.00  0.00           H  
ATOM    846  HA  LEU B  57      -5.463   1.062  22.238  1.00  0.00           H  
ATOM    847  HB2 LEU B  57      -6.382   0.967  19.367  1.00  0.00           H  
ATOM    848  HB3 LEU B  57      -5.400   2.300  19.984  1.00  0.00           H  
ATOM    849  HG  LEU B  57      -4.578  -0.616  20.026  1.00  0.00           H  
ATOM    850 HD11 LEU B  57      -4.183   1.584  18.013  1.00  0.00           H  
ATOM    851 HD12 LEU B  57      -2.914   0.358  18.240  1.00  0.00           H  
ATOM    852 HD13 LEU B  57      -4.553  -0.138  17.757  1.00  0.00           H  
ATOM    853 HD21 LEU B  57      -2.336   0.297  20.507  1.00  0.00           H  
ATOM    854 HD22 LEU B  57      -3.020   1.940  20.552  1.00  0.00           H  
ATOM    855 HD23 LEU B  57      -3.512   0.737  21.769  1.00  0.00           H  
ATOM    856  N   ARG B  58      -8.501   2.201  21.285  1.00  0.00           N  
ATOM    857  CA  ARG B  58      -9.503   3.256  21.404  1.00  0.00           C  
ATOM    858  C   ARG B  58     -10.043   3.339  22.828  1.00  0.00           C  
ATOM    860  O   ARG B  58     -10.491   4.401  23.266  1.00  0.00           O  
ATOM    859  CB  ARG B  58     -10.651   3.022  20.420  1.00  0.00           C  
ATOM    861  CG  ARG B  58     -10.285   3.293  18.970  1.00  0.00           C  
ATOM    862  CD  ARG B  58     -11.390   2.858  18.018  1.00  0.00           C  
ATOM    863  NE  ARG B  58     -10.950   2.901  16.626  1.00  0.00           N  
ATOM    866  CZ  ARG B  58     -11.164   1.939  15.734  1.00  0.00           C  
ATOM    864  NH1 ARG B  58     -11.819   0.833  16.072  1.00  0.00           N1+
ATOM    865  NH2 ARG B  58     -10.720   2.081  14.493  1.00  0.00           N  
ATOM    867  H   ARG B  58      -8.778   1.377  20.771  1.00  0.00           H  
ATOM    868  HA  ARG B  58      -9.030   4.207  21.160  1.00  0.00           H  
ATOM    869  HB2 ARG B  58     -10.969   1.983  20.505  1.00  0.00           H  
ATOM    870  HB3 ARG B  58     -11.485   3.667  20.696  1.00  0.00           H  
ATOM    871  HG2 ARG B  58      -9.374   2.745  18.728  1.00  0.00           H  
ATOM    872  HG3 ARG B  58     -10.104   4.360  18.842  1.00  0.00           H  
ATOM    873  HD2 ARG B  58     -11.687   1.838  18.263  1.00  0.00           H  
ATOM    874  HD3 ARG B  58     -12.248   3.519  18.142  1.00  0.00           H  
ATOM    875  HE  ARG B  58     -10.447   3.721  16.319  1.00  0.00           H  
ATOM    876 HH11 ARG B  58     -12.160   0.717  17.015  1.00  0.00           H  
ATOM    877 HH12 ARG B  58     -11.975   0.109  15.386  1.00  0.00           H  
ATOM    878 HH21 ARG B  58     -10.221   2.918  14.228  1.00  0.00           H  
ATOM    879 HH22 ARG B  58     -10.881   1.352  13.813  1.00  0.00           H  
ATOM    880  N   LYS B  59     -10.004   2.203  23.583  1.00  0.00           N  
ATOM    881  CA  LYS B  59     -10.677   2.113  24.876  1.00  0.00           C  
ATOM    882  C   LYS B  59      -9.667   2.014  26.015  1.00  0.00           C  
ATOM    884  O   LYS B  59     -10.048   1.884  27.180  1.00  0.00           O  
ATOM    883  CB  LYS B  59     -11.621   0.910  24.907  1.00  0.00           C  
ATOM    885  CG  LYS B  59     -12.847   1.062  24.020  1.00  0.00           C  
ATOM    886  CD  LYS B  59     -13.725  -0.182  24.062  1.00  0.00           C  
ATOM    887  CE  LYS B  59     -14.935  -0.045  23.147  1.00  0.00           C  
ATOM    888  NZ  LYS B  59     -15.631  -1.352  22.949  1.00  0.00           N1+
ATOM    889  H   LYS B  59      -9.495   1.402  23.238  1.00  0.00           H  
ATOM    890  HA  LYS B  59     -11.268   3.017  25.019  1.00  0.00           H  
ATOM    891  HB2 LYS B  59     -11.067   0.031  24.578  1.00  0.00           H  
ATOM    892  HB3 LYS B  59     -11.950   0.751  25.934  1.00  0.00           H  
ATOM    893  HG2 LYS B  59     -13.429   1.917  24.364  1.00  0.00           H  
ATOM    894  HG3 LYS B  59     -12.525   1.238  22.993  1.00  0.00           H  
ATOM    895  HD2 LYS B  59     -13.136  -1.042  23.743  1.00  0.00           H  
ATOM    896  HD3 LYS B  59     -14.067  -0.343  25.084  1.00  0.00           H  
ATOM    897  HE2 LYS B  59     -15.634   0.664  23.591  1.00  0.00           H  
ATOM    898  HE3 LYS B  59     -14.609   0.335  22.179  1.00  0.00           H  
ATOM    899  HZ1 LYS B  59     -15.002  -2.005  22.504  1.00  0.00           H  
ATOM    900  HZ2 LYS B  59     -16.444  -1.216  22.365  1.00  0.00           H  
ATOM    901  HZ3 LYS B  59     -15.918  -1.719  23.845  1.00  0.00           H  
ATOM    902  N   ALA B  60      -8.359   1.933  25.677  1.00  0.00           N  
ATOM    903  CA  ALA B  60      -7.304   1.748  26.670  1.00  0.00           C  
ATOM    904  C   ALA B  60      -7.294   2.893  27.679  1.00  0.00           C  
ATOM    906  O   ALA B  60      -7.474   4.056  27.309  1.00  0.00           O  
ATOM    905  CB  ALA B  60      -5.944   1.633  25.987  1.00  0.00           C  
ATOM    907  H   ALA B  60      -8.103   2.003  24.703  1.00  0.00           H  
ATOM    908  HA  ALA B  60      -7.498   0.819  27.207  1.00  0.00           H  
ATOM    909  HB1 ALA B  60      -5.169   1.496  26.741  1.00  0.00           H  
ATOM    910  HB2 ALA B  60      -5.948   0.778  25.311  1.00  0.00           H  
ATOM    911  HB3 ALA B  60      -5.743   2.543  25.421  1.00  0.00           H  
ATOM    912  N   SER B  61      -7.057   2.584  28.966  1.00  0.00           N  
ATOM    913  CA  SER B  61      -6.582   3.561  29.940  1.00  0.00           C  
ATOM    914  C   SER B  61      -5.201   4.089  29.566  1.00  0.00           C  
ATOM    916  O   SER B  61      -4.499   3.485  28.752  1.00  0.00           O  
ATOM    915  CB  SER B  61      -6.540   2.946  31.340  1.00  0.00           C  
ATOM    917  OG  SER B  61      -5.454   2.043  31.460  1.00  0.00           O  
ATOM    918  H   SER B  61      -7.215   1.634  29.272  1.00  0.00           H  
ATOM    919  HA  SER B  61      -7.278   4.399  29.954  1.00  0.00           H  
ATOM    920  HB2 SER B  61      -7.472   2.411  31.523  1.00  0.00           H  
ATOM    921  HB3 SER B  61      -6.430   3.740  32.078  1.00  0.00           H  
ATOM    922  HG  SER B  61      -5.645   1.244  30.963  1.00  0.00           H  
ATOM    923  N   GLU B  62      -4.753   5.132  30.195  1.00  0.00           N  
ATOM    924  CA  GLU B  62      -3.444   5.714  29.913  1.00  0.00           C  
ATOM    925  C   GLU B  62      -2.329   4.692  30.121  1.00  0.00           C  
ATOM    927  O   GLU B  62      -1.445   4.550  29.274  1.00  0.00           O  
ATOM    926  CB  GLU B  62      -3.201   6.943  30.793  1.00  0.00           C  
ATOM    928  CG  GLU B  62      -1.903   7.674  30.483  1.00  0.00           C  
ATOM    929  CD  GLU B  62      -1.721   8.946  31.297  1.00  0.00           C  
ATOM    930  OE1 GLU B  62      -2.600   9.264  32.130  1.00  0.00           O  
ATOM    931  OE2 GLU B  62      -0.693   9.631  31.098  1.00  0.00           O1-
ATOM    932  H   GLU B  62      -5.331   5.557  30.906  1.00  0.00           H  
ATOM    933  HA  GLU B  62      -3.428   6.031  28.870  1.00  0.00           H  
ATOM    934  HB2 GLU B  62      -4.029   7.637  30.649  1.00  0.00           H  
ATOM    935  HB3 GLU B  62      -3.185   6.629  31.837  1.00  0.00           H  
ATOM    936  HG2 GLU B  62      -1.898   7.936  29.425  1.00  0.00           H  
ATOM    937  HG3 GLU B  62      -1.066   7.005  30.684  1.00  0.00           H  
ATOM    938  N   ALA B  63      -2.418   3.850  31.160  1.00  0.00           N  
ATOM    939  CA  ALA B  63      -1.430   2.825  31.484  1.00  0.00           C  
ATOM    940  C   ALA B  63      -1.466   1.687  30.466  1.00  0.00           C  
ATOM    942  O   ALA B  63      -0.420   1.227  30.003  1.00  0.00           O  
ATOM    941  CB  ALA B  63      -1.667   2.283  32.891  1.00  0.00           C  
ATOM    943  H   ALA B  63      -3.225   3.930  31.761  1.00  0.00           H  
ATOM    944  HA  ALA B  63      -0.440   3.281  31.454  1.00  0.00           H  
ATOM    945  HB1 ALA B  63      -0.922   1.520  33.117  1.00  0.00           H  
ATOM    946  HB2 ALA B  63      -1.584   3.096  33.612  1.00  0.00           H  
ATOM    947  HB3 ALA B  63      -2.664   1.846  32.949  1.00  0.00           H  
ATOM    948  N   ASP B  64      -2.690   1.215  30.093  1.00  0.00           N  
ATOM    949  CA  ASP B  64      -2.850   0.156  29.101  1.00  0.00           C  
ATOM    950  C   ASP B  64      -2.398   0.624  27.720  1.00  0.00           C  
ATOM    952  O   ASP B  64      -1.824  -0.152  26.952  1.00  0.00           O  
ATOM    951  CB  ASP B  64      -4.305  -0.314  29.047  1.00  0.00           C  
ATOM    953  CG  ASP B  64      -4.811  -0.831  30.382  1.00  0.00           C  
ATOM    954  OD1 ASP B  64      -4.060  -1.541  31.085  1.00  0.00           O  
ATOM    955  OD2 ASP B  64      -5.972  -0.528  30.733  1.00  0.00           O1-
ATOM    956  H   ASP B  64      -3.515   1.612  30.518  1.00  0.00           H  
ATOM    957  HA  ASP B  64      -2.228  -0.688  29.398  1.00  0.00           H  
ATOM    958  HB2 ASP B  64      -4.930   0.525  28.740  1.00  0.00           H  
ATOM    959  HB3 ASP B  64      -4.392  -1.108  28.306  1.00  0.00           H  
ATOM    960  N   LEU B  65      -2.588   1.914  27.414  1.00  0.00           N  
ATOM    961  CA  LEU B  65      -2.222   2.488  26.123  1.00  0.00           C  
ATOM    962  C   LEU B  65      -0.710   2.469  25.928  1.00  0.00           C  
ATOM    964  O   LEU B  65      -0.222   2.095  24.859  1.00  0.00           O  
ATOM    963  CB  LEU B  65      -2.745   3.922  26.006  1.00  0.00           C  
ATOM    965  CG  LEU B  65      -2.456   4.644  24.690  1.00  0.00           C  
ATOM    966  CD1 LEU B  65      -3.066   3.879  23.520  1.00  0.00           C  
ATOM    967  CD2 LEU B  65      -2.987   6.073  24.735  1.00  0.00           C  
ATOM    968  H   LEU B  65      -3.004   2.518  28.109  1.00  0.00           H  
ATOM    969  HA  LEU B  65      -2.679   1.888  25.336  1.00  0.00           H  
ATOM    970  HB2 LEU B  65      -3.827   3.893  26.138  1.00  0.00           H  
ATOM    971  HB3 LEU B  65      -2.318   4.509  26.819  1.00  0.00           H  
ATOM    972  HG  LEU B  65      -1.376   4.683  24.549  1.00  0.00           H  
ATOM    976 HD11 LEU B  65      -2.852   4.405  22.590  1.00  0.00           H  
ATOM    977 HD12 LEU B  65      -4.145   3.807  23.656  1.00  0.00           H  
ATOM    978 HD13 LEU B  65      -2.638   2.878  23.478  1.00  0.00           H  
ATOM    973 HD21 LEU B  65      -2.772   6.571  23.790  1.00  0.00           H  
ATOM    974 HD22 LEU B  65      -4.064   6.055  24.899  1.00  0.00           H  
ATOM    975 HD23 LEU B  65      -2.505   6.614  25.549  1.00  0.00           H  
ATOM    979  N   ASP B  66       0.064   2.757  26.932  1.00  0.00           N  
ATOM    980  CA  ASP B  66       1.521   2.743  26.846  1.00  0.00           C  
ATOM    981  C   ASP B  66       2.038   1.351  26.491  1.00  0.00           C  
ATOM    983  O   ASP B  66       2.945   1.211  25.668  1.00  0.00           O  
ATOM    982  CB  ASP B  66       2.141   3.214  28.164  1.00  0.00           C  
ATOM    984  CG  ASP B  66       3.653   3.340  28.097  1.00  0.00           C  
ATOM    985  OD1 ASP B  66       4.167   4.034  27.193  1.00  0.00           O  
ATOM    986  OD2 ASP B  66       4.336   2.738  28.953  1.00  0.00           O1-
ATOM    987  H   ASP B  66      -0.363   3.002  27.814  1.00  0.00           H  
ATOM    988  HA  ASP B  66       1.825   3.433  26.059  1.00  0.00           H  
ATOM    989  HB2 ASP B  66       1.722   4.188  28.416  1.00  0.00           H  
ATOM    990  HB3 ASP B  66       1.881   2.505  28.950  1.00  0.00           H  
ATOM    991  N   GLU B  67       1.467   0.332  27.057  1.00  0.00           N  
ATOM    992  CA  GLU B  67       1.850  -1.043  26.747  1.00  0.00           C  
ATOM    993  C   GLU B  67       1.448  -1.420  25.324  1.00  0.00           C  
ATOM    995  O   GLU B  67       2.264  -1.938  24.559  1.00  0.00           O  
ATOM    994  CB  GLU B  67       1.219  -2.015  27.747  1.00  0.00           C  
ATOM    996  CG  GLU B  67       1.717  -3.447  27.611  1.00  0.00           C  
ATOM    997  CD  GLU B  67       1.329  -4.331  28.785  1.00  0.00           C  
ATOM    998  OE1 GLU B  67       0.581  -3.866  29.675  1.00  0.00           O  
ATOM    999  OE2 GLU B  67       1.778  -5.499  28.817  1.00  0.00           O1-
ATOM   1000  H   GLU B  67       0.735   0.495  27.733  1.00  0.00           H  
ATOM   1001  HA  GLU B  67       2.934  -1.123  26.829  1.00  0.00           H  
ATOM   1002  HB2 GLU B  67       1.446  -1.667  28.755  1.00  0.00           H  
ATOM   1003  HB3 GLU B  67       0.138  -2.006  27.609  1.00  0.00           H  
ATOM   1004  HG2 GLU B  67       1.296  -3.875  26.701  1.00  0.00           H  
ATOM   1005  HG3 GLU B  67       2.803  -3.435  27.524  1.00  0.00           H  
ATOM   1006  N   LEU B  68       0.263  -1.041  24.849  1.00  0.00           N  
ATOM   1007  CA  LEU B  68      -0.227  -1.296  23.499  1.00  0.00           C  
ATOM   1008  C   LEU B  68       0.606  -0.542  22.468  1.00  0.00           C  
ATOM   1010  O   LEU B  68       0.880  -1.063  21.384  1.00  0.00           O  
ATOM   1009  CB  LEU B  68      -1.699  -0.891  23.378  1.00  0.00           C  
ATOM   1011  CG  LEU B  68      -2.703  -1.746  24.152  1.00  0.00           C  
ATOM   1012  CD1 LEU B  68      -4.080  -1.092  24.135  1.00  0.00           C  
ATOM   1013  CD2 LEU B  68      -2.767  -3.154  23.570  1.00  0.00           C  
ATOM   1014  H   LEU B  68      -0.347  -0.535  25.475  1.00  0.00           H  
ATOM   1015  HA  LEU B  68      -0.144  -2.364  23.297  1.00  0.00           H  
ATOM   1016  HB2 LEU B  68      -1.970  -0.935  22.323  1.00  0.00           H  
ATOM   1017  HB3 LEU B  68      -1.798   0.141  23.714  1.00  0.00           H  
ATOM   1018  HG  LEU B  68      -2.369  -1.817  25.187  1.00  0.00           H  
ATOM   1019 HD11 LEU B  68      -4.784  -1.712  24.690  1.00  0.00           H  
ATOM   1020 HD12 LEU B  68      -4.020  -0.107  24.598  1.00  0.00           H  
ATOM   1021 HD13 LEU B  68      -4.420  -0.989  23.105  1.00  0.00           H  
ATOM   1022 HD21 LEU B  68      -3.486  -3.748  24.133  1.00  0.00           H  
ATOM   1023 HD22 LEU B  68      -1.783  -3.619  23.634  1.00  0.00           H  
ATOM   1024 HD23 LEU B  68      -3.077  -3.102  22.526  1.00  0.00           H  
ATOM   1025  N   LEU B  69       1.076   0.624  22.798  1.00  0.00           N  
ATOM   1026  CA  LEU B  69       1.941   1.425  21.938  1.00  0.00           C  
ATOM   1027  C   LEU B  69       3.334   0.810  21.844  1.00  0.00           C  
ATOM   1029  O   LEU B  69       3.957   0.833  20.780  1.00  0.00           O  
ATOM   1028  CB  LEU B  69       2.038   2.860  22.461  1.00  0.00           C  
ATOM   1030  CG  LEU B  69       0.787   3.725  22.303  1.00  0.00           C  
ATOM   1031  CD1 LEU B  69       1.033   5.121  22.866  1.00  0.00           C  
ATOM   1032  CD2 LEU B  69       0.369   3.800  20.838  1.00  0.00           C  
ATOM   1033  H   LEU B  69       0.828   0.998  23.703  1.00  0.00           H  
ATOM   1034  HA  LEU B  69       1.507   1.450  20.939  1.00  0.00           H  
ATOM   1035  HB2 LEU B  69       2.275   2.811  23.524  1.00  0.00           H  
ATOM   1036  HB3 LEU B  69       2.863   3.355  21.949  1.00  0.00           H  
ATOM   1037  HG  LEU B  69      -0.023   3.264  22.868  1.00  0.00           H  
ATOM   1038 HD11 LEU B  69       0.134   5.725  22.746  1.00  0.00           H  
ATOM   1039 HD12 LEU B  69       1.283   5.047  23.925  1.00  0.00           H  
ATOM   1040 HD13 LEU B  69       1.859   5.589  22.330  1.00  0.00           H  
ATOM   1041 HD21 LEU B  69      -0.523   4.420  20.745  1.00  0.00           H  
ATOM   1042 HD22 LEU B  69       1.177   4.237  20.252  1.00  0.00           H  
ATOM   1043 HD23 LEU B  69       0.154   2.797  20.470  1.00  0.00           H  
ATOM   1044  N   LYS B  70       3.868   0.157  22.903  1.00  0.00           N  
ATOM   1045  CA  LYS B  70       5.115  -0.601  22.857  1.00  0.00           C  
ATOM   1046  C   LYS B  70       4.983  -1.821  21.950  1.00  0.00           C  
ATOM   1048  O   LYS B  70       5.892  -2.126  21.175  1.00  0.00           O  
ATOM   1047  CB  LYS B  70       5.532  -1.035  24.262  1.00  0.00           C  
ATOM   1049  CG  LYS B  70       6.045   0.101  25.135  1.00  0.00           C  
ATOM   1050  CD  LYS B  70       6.160  -0.323  26.594  1.00  0.00           C  
ATOM   1051  CE  LYS B  70       6.424   0.869  27.504  1.00  0.00           C  
ATOM   1052  NZ  LYS B  70       6.184   0.534  28.939  1.00  0.00           N1+
ATOM   1053  H   LYS B  70       3.372   0.197  23.782  1.00  0.00           H  
ATOM   1054  HA  LYS B  70       5.894   0.045  22.452  1.00  0.00           H  
ATOM   1055  HB2 LYS B  70       6.322  -1.780  24.170  1.00  0.00           H  
ATOM   1056  HB3 LYS B  70       4.675  -1.494  24.755  1.00  0.00           H  
ATOM   1057  HG2 LYS B  70       7.028   0.407  24.777  1.00  0.00           H  
ATOM   1058  HG3 LYS B  70       5.360   0.945  25.061  1.00  0.00           H  
ATOM   1059  HD2 LYS B  70       6.982  -1.032  26.693  1.00  0.00           H  
ATOM   1060  HD3 LYS B  70       5.232  -0.807  26.899  1.00  0.00           H  
ATOM   1061  HE2 LYS B  70       7.461   1.182  27.383  1.00  0.00           H  
ATOM   1062  HE3 LYS B  70       5.768   1.690  27.215  1.00  0.00           H  
ATOM   1063  HZ1 LYS B  70       7.029   0.153  29.341  1.00  0.00           H  
ATOM   1064  HZ2 LYS B  70       5.920   1.370  29.441  1.00  0.00           H  
ATOM   1065  HZ3 LYS B  70       5.442  -0.148  29.006  1.00  0.00           H  
ATOM   1066  N   ASP B  71       3.839  -2.502  21.981  1.00  0.00           N  
ATOM   1067  CA  ASP B  71       3.577  -3.643  21.109  1.00  0.00           C  
ATOM   1068  C   ASP B  71       3.492  -3.208  19.648  1.00  0.00           C  
ATOM   1070  O   ASP B  71       4.083  -3.841  18.771  1.00  0.00           O  
ATOM   1069  CB  ASP B  71       2.285  -4.349  21.524  1.00  0.00           C  
ATOM   1071  CG  ASP B  71       2.449  -5.205  22.767  1.00  0.00           C  
ATOM   1072  OD1 ASP B  71       3.590  -5.608  23.084  1.00  0.00           O  
ATOM   1073  OD2 ASP B  71       1.430  -5.482  23.435  1.00  0.00           O1-
ATOM   1074  H   ASP B  71       3.123  -2.217  22.635  1.00  0.00           H  
ATOM   1075  HA  ASP B  71       4.402  -4.349  21.210  1.00  0.00           H  
ATOM   1076  HB2 ASP B  71       1.960  -4.988  20.703  1.00  0.00           H  
ATOM   1077  HB3 ASP B  71       1.518  -3.598  21.712  1.00  0.00           H  
ATOM   1078  N   LEU B  72       2.891  -2.060  19.363  1.00  0.00           N  
ATOM   1079  CA  LEU B  72       2.797  -1.459  18.037  1.00  0.00           C  
ATOM   1080  C   LEU B  72       4.173  -1.038  17.532  1.00  0.00           C  
ATOM   1082  O   LEU B  72       4.543  -1.344  16.396  1.00  0.00           O  
ATOM   1081  CB  LEU B  72       1.858  -0.250  18.062  1.00  0.00           C  
ATOM   1083  CG  LEU B  72       1.658   0.480  16.733  1.00  0.00           C  
ATOM   1084  CD1 LEU B  72       1.141  -0.484  15.671  1.00  0.00           C  
ATOM   1085  CD2 LEU B  72       0.701   1.655  16.907  1.00  0.00           C  
ATOM   1086  H   LEU B  72       2.462  -1.560  20.129  1.00  0.00           H  
ATOM   1087  HA  LEU B  72       2.388  -2.200  17.350  1.00  0.00           H  
ATOM   1088  HB2 LEU B  72       2.259   0.467  18.778  1.00  0.00           H  
ATOM   1089  HB3 LEU B  72       0.883  -0.581  18.420  1.00  0.00           H  
ATOM   1090  HG  LEU B  72       2.623   0.868  16.405  1.00  0.00           H  
ATOM   1094 HD11 LEU B  72       1.004   0.050  14.731  1.00  0.00           H  
ATOM   1095 HD12 LEU B  72       0.188  -0.902  15.994  1.00  0.00           H  
ATOM   1096 HD13 LEU B  72       1.862  -1.289  15.529  1.00  0.00           H  
ATOM   1091 HD21 LEU B  72       0.571   2.163  15.951  1.00  0.00           H  
ATOM   1092 HD22 LEU B  72      -0.264   1.289  17.258  1.00  0.00           H  
ATOM   1093 HD23 LEU B  72       1.112   2.353  17.636  1.00  0.00           H  
ATOM   1097  N   LEU B  73       4.988  -0.413  18.367  1.00  0.00           N  
ATOM   1098  CA  LEU B  73       6.363  -0.048  18.041  1.00  0.00           C  
ATOM   1099  C   LEU B  73       7.189  -1.284  17.706  1.00  0.00           C  
ATOM   1101  O   LEU B  73       7.845  -1.334  16.663  1.00  0.00           O  
ATOM   1100  CB  LEU B  73       7.006   0.710  19.205  1.00  0.00           C  
ATOM   1102  CG  LEU B  73       8.494   1.034  19.064  1.00  0.00           C  
ATOM   1103  CD1 LEU B  73       8.736   1.884  17.821  1.00  0.00           C  
ATOM   1104  CD2 LEU B  73       9.009   1.743  20.312  1.00  0.00           C  
ATOM   1105  H   LEU B  73       4.638  -0.175  19.284  1.00  0.00           H  
ATOM   1106  HA  LEU B  73       6.350   0.605  17.169  1.00  0.00           H  
ATOM   1107  HB2 LEU B  73       6.882   0.106  20.104  1.00  0.00           H  
ATOM   1108  HB3 LEU B  73       6.464   1.646  19.345  1.00  0.00           H  
ATOM   1109  HG  LEU B  73       9.040   0.098  18.951  1.00  0.00           H  
ATOM   1113 HD11 LEU B  73       9.748   2.287  17.847  1.00  0.00           H  
ATOM   1114 HD12 LEU B  73       8.019   2.705  17.797  1.00  0.00           H  
ATOM   1115 HD13 LEU B  73       8.613   1.268  16.930  1.00  0.00           H  
ATOM   1110 HD21 LEU B  73      10.069   1.965  20.193  1.00  0.00           H  
ATOM   1111 HD22 LEU B  73       8.457   2.672  20.456  1.00  0.00           H  
ATOM   1112 HD23 LEU B  73       8.868   1.099  21.180  1.00  0.00           H  
ATOM   1116  N   ARG B  74       7.147  -2.363  18.522  1.00  0.00           N  
ATOM   1117  CA  ARG B  74       7.847  -3.624  18.297  1.00  0.00           C  
ATOM   1118  C   ARG B  74       7.418  -4.260  16.978  1.00  0.00           C  
ATOM   1120  O   ARG B  74       8.260  -4.704  16.195  1.00  0.00           O  
ATOM   1119  CB  ARG B  74       7.593  -4.594  19.453  1.00  0.00           C  
ATOM   1121  CG  ARG B  74       8.328  -5.918  19.319  1.00  0.00           C  
ATOM   1122  CD  ARG B  74       8.128  -6.801  20.543  1.00  0.00           C  
ATOM   1123  NE  ARG B  74       6.715  -7.083  20.779  1.00  0.00           N  
ATOM   1126  CZ  ARG B  74       6.181  -7.332  21.971  1.00  0.00           C  
ATOM   1124  NH1 ARG B  74       6.935  -7.339  23.064  1.00  0.00           N1+
ATOM   1125  NH2 ARG B  74       4.882  -7.576  22.072  1.00  0.00           N  
ATOM   1127  H   ARG B  74       6.584  -2.289  19.357  1.00  0.00           H  
ATOM   1128  HA  ARG B  74       8.917  -3.420  18.248  1.00  0.00           H  
ATOM   1129  HB2 ARG B  74       6.523  -4.799  19.500  1.00  0.00           H  
ATOM   1130  HB3 ARG B  74       7.899  -4.117  20.384  1.00  0.00           H  
ATOM   1131  HG2 ARG B  74       9.393  -5.720  19.197  1.00  0.00           H  
ATOM   1132  HG3 ARG B  74       7.960  -6.442  18.437  1.00  0.00           H  
ATOM   1133  HD2 ARG B  74       8.655  -7.743  20.389  1.00  0.00           H  
ATOM   1134  HD3 ARG B  74       8.542  -6.298  21.417  1.00  0.00           H  
ATOM   1135  HE  ARG B  74       6.099  -7.089  19.979  1.00  0.00           H  
ATOM   1136 HH11 ARG B  74       7.926  -7.154  22.995  1.00  0.00           H  
ATOM   1137 HH12 ARG B  74       6.518  -7.529  23.964  1.00  0.00           H  
ATOM   1138 HH21 ARG B  74       4.302  -7.572  21.245  1.00  0.00           H  
ATOM   1139 HH22 ARG B  74       4.473  -7.766  22.976  1.00  0.00           H  
ATOM   1140  N   ALA B  75       6.140  -4.257  16.618  1.00  0.00           N  
ATOM   1141  CA  ALA B  75       5.607  -4.811  15.376  1.00  0.00           C  
ATOM   1142  C   ALA B  75       6.213  -4.115  14.161  1.00  0.00           C  
ATOM   1144  O   ALA B  75       6.644  -4.773  13.211  1.00  0.00           O  
ATOM   1143  CB  ALA B  75       4.085  -4.692  15.350  1.00  0.00           C  
ATOM   1145  H   ALA B  75       5.481  -3.836  17.257  1.00  0.00           H  
ATOM   1146  HA  ALA B  75       5.869  -5.868  15.332  1.00  0.00           H  
ATOM   1147  HB1 ALA B  75       3.804  -3.662  15.129  1.00  0.00           H  
ATOM   1148  HB2 ALA B  75       3.682  -5.351  14.581  1.00  0.00           H  
ATOM   1149  HB3 ALA B  75       3.682  -4.978  16.321  1.00  0.00           H  
ATOM   1150  N   CYS B  76       6.392  -2.805  14.247  1.00  0.00           N  
ATOM   1151  CA  CYS B  76       6.951  -1.972  13.187  1.00  0.00           C  
ATOM   1152  C   CYS B  76       8.460  -2.158  13.086  1.00  0.00           C  
ATOM   1154  O   CYS B  76       9.023  -2.114  11.991  1.00  0.00           O  
ATOM   1153  CB  CYS B  76       6.624  -0.500  13.434  1.00  0.00           C  
ATOM   1155  SG  CYS B  76       4.866  -0.110  13.288  1.00  0.00           S  
ATOM   1156  H   CYS B  76       6.122  -2.350  15.108  1.00  0.00           H  
ATOM   1157  HA  CYS B  76       6.502  -2.271  12.240  1.00  0.00           H  
ATOM   1158  HB2 CYS B  76       6.951  -0.239  14.441  1.00  0.00           H  
ATOM   1159  HB3 CYS B  76       7.178   0.107  12.718  1.00  0.00           H  
ATOM   1160  HG  CYS B  76       4.269  -0.292  14.469  1.00  0.00           H  
ATOM   1161  N   GLN B  77       9.104  -2.415  14.184  1.00  0.00           N  
ATOM   1162  CA  GLN B  77      10.546  -2.638  14.213  1.00  0.00           C  
ATOM   1163  C   GLN B  77      10.897  -4.034  13.707  1.00  0.00           C  
ATOM   1165  O   GLN B  77      11.885  -4.211  12.991  1.00  0.00           O  
ATOM   1164  CB  GLN B  77      11.092  -2.439  15.627  1.00  0.00           C  
ATOM   1166  CG  GLN B  77      11.144  -0.982  16.067  1.00  0.00           C  
ATOM   1167  CD  GLN B  77      11.580  -0.820  17.511  1.00  0.00           C  
ATOM   1168  NE2 GLN B  77      12.162   0.331  17.829  1.00  0.00           N  
ATOM   1169  OE1 GLN B  77      11.395  -1.722  18.335  1.00  0.00           O  
ATOM   1170  H   GLN B  77       8.587  -2.462  15.051  1.00  0.00           H  
ATOM   1171  HA  GLN B  77      11.019  -1.907  13.557  1.00  0.00           H  
ATOM   1172  HB2 GLN B  77      10.454  -2.985  16.322  1.00  0.00           H  
ATOM   1173  HB3 GLN B  77      12.098  -2.855  15.675  1.00  0.00           H  
ATOM   1174  HG2 GLN B  77      11.849  -0.450  15.428  1.00  0.00           H  
ATOM   1175  HG3 GLN B  77      10.155  -0.541  15.945  1.00  0.00           H  
ATOM   1176 HE21 GLN B  77      12.294   1.042  17.124  1.00  0.00           H  
ATOM   1177 HE22 GLN B  77      12.473   0.495  18.776  1.00  0.00           H  
ATOM   1178  N   GLU B  78      10.091  -5.009  14.058  1.00  0.00           N  
ATOM   1179  CA  GLU B  78      10.386  -6.411  13.777  1.00  0.00           C  
ATOM   1180  C   GLU B  78      10.092  -6.756  12.319  1.00  0.00           C  
ATOM   1182  O   GLU B  78      10.916  -7.376  11.644  1.00  0.00           O  
ATOM   1181  CB  GLU B  78       9.586  -7.327  14.706  1.00  0.00           C  
ATOM   1183  CG  GLU B  78       9.940  -8.801  14.572  1.00  0.00           C  
ATOM   1184  CD  GLU B  78       9.238  -9.682  15.592  1.00  0.00           C  
ATOM   1185  OE1 GLU B  78       8.515  -9.145  16.463  1.00  0.00           O  
ATOM   1186  OE2 GLU B  78       9.411 -10.919  15.522  1.00  0.00           O1-
ATOM   1187  H   GLU B  78       9.234  -4.781  14.541  1.00  0.00           H  
ATOM   1188  HA  GLU B  78      11.447  -6.580  13.961  1.00  0.00           H  
ATOM   1189  HB2 GLU B  78       9.774  -7.021  15.735  1.00  0.00           H  
ATOM   1190  HB3 GLU B  78       8.525  -7.201  14.492  1.00  0.00           H  
ATOM   1191  HG2 GLU B  78       9.658  -9.135  13.574  1.00  0.00           H  
ATOM   1192  HG3 GLU B  78      11.018  -8.916  14.690  1.00  0.00           H  
ATOM   1193  N   TRP B  79       8.897  -6.324  11.770  1.00  0.00           N  
ATOM   1194  CA  TRP B  79       8.456  -6.785  10.458  1.00  0.00           C  
ATOM   1195  C   TRP B  79       8.148  -5.606   9.541  1.00  0.00           C  
ATOM   1197  O   TRP B  79       7.997  -5.777   8.329  1.00  0.00           O  
ATOM   1196  CB  TRP B  79       7.222  -7.682  10.589  1.00  0.00           C  
ATOM   1198  CG  TRP B  79       7.521  -9.060  11.099  1.00  0.00           C  
ATOM   1199  CD1 TRP B  79       7.298  -9.539  12.360  1.00  0.00           C  
ATOM   1200  CD2 TRP B  79       8.105 -10.136  10.358  1.00  0.00           C  
ATOM   1201  CE2 TRP B  79       8.206 -11.239  11.234  1.00  0.00           C  
ATOM   1202  CE3 TRP B  79       8.553 -10.274   9.038  1.00  0.00           C  
ATOM   1203  NE1 TRP B  79       7.707 -10.849  12.448  1.00  0.00           N  
ATOM   1205  CZ2 TRP B  79       8.737 -12.467  10.830  1.00  0.00           C  
ATOM   1206  CZ3 TRP B  79       9.080 -11.497   8.638  1.00  0.00           C  
ATOM   1204  CH2 TRP B  79       9.167 -12.575   9.533  1.00  0.00           C  
ATOM   1207  H   TRP B  79       8.319  -5.677  12.288  1.00  0.00           H  
ATOM   1208  HA  TRP B  79       9.260  -7.369  10.010  1.00  0.00           H  
ATOM   1209  HB2 TRP B  79       6.524  -7.206  11.278  1.00  0.00           H  
ATOM   1210  HB3 TRP B  79       6.746  -7.767   9.612  1.00  0.00           H  
ATOM   1211  HD1 TRP B  79       6.864  -8.971  13.169  1.00  0.00           H  
ATOM   1216  HE1 TRP B  79       7.649 -11.429  13.273  1.00  0.00           H  
ATOM   1212  HE3 TRP B  79       8.490  -9.448   8.345  1.00  0.00           H  
ATOM   1214  HZ2 TRP B  79       8.806 -13.300  11.514  1.00  0.00           H  
ATOM   1215  HZ3 TRP B  79       9.428 -11.620   7.623  1.00  0.00           H  
ATOM   1213  HH2 TRP B  79       9.583 -13.512   9.192  1.00  0.00           H  
ATOM   1217  N   GLY B  80       8.061  -4.394  10.167  1.00  0.00           N  
ATOM   1218  CA  GLY B  80       7.529  -3.292   9.381  1.00  0.00           C  
ATOM   1219  C   GLY B  80       6.105  -3.525   8.914  1.00  0.00           C  
ATOM   1220  O   GLY B  80       5.579  -2.759   8.103  1.00  0.00           O  
ATOM   1221  H   GLY B  80       8.351  -4.270  11.126  1.00  0.00           H  
ATOM   1222  HA2 GLY B  80       8.163  -3.154   8.505  1.00  0.00           H  
ATOM   1223  HA3 GLY B  80       7.558  -2.384   9.983  1.00  0.00           H  
ATOM   1224  N   PHE B  81       5.540  -4.629   9.248  1.00  0.00           N  
ATOM   1225  CA  PHE B  81       4.193  -5.104   8.956  1.00  0.00           C  
ATOM   1226  C   PHE B  81       3.490  -5.556  10.231  1.00  0.00           C  
ATOM   1228  O   PHE B  81       4.093  -6.219  11.077  1.00  0.00           O  
ATOM   1227  CB  PHE B  81       4.236  -6.254   7.945  1.00  0.00           C  
ATOM   1229  CG  PHE B  81       4.386  -5.802   6.517  1.00  0.00           C  
ATOM   1230  CD1 PHE B  81       3.308  -5.846   5.642  1.00  0.00           C  
ATOM   1231  CD2 PHE B  81       5.607  -5.332   6.051  1.00  0.00           C  
ATOM   1232  CE1 PHE B  81       3.445  -5.427   4.320  1.00  0.00           C  
ATOM   1233  CE2 PHE B  81       5.752  -4.912   4.732  1.00  0.00           C  
ATOM   1234  CZ  PHE B  81       4.670  -4.962   3.868  1.00  0.00           C  
ATOM   1235  H   PHE B  81       6.112  -5.260   9.792  1.00  0.00           H  
ATOM   1236  HA  PHE B  81       3.624  -4.283   8.521  1.00  0.00           H  
ATOM   1237  HB2 PHE B  81       3.309  -6.821   8.030  1.00  0.00           H  
ATOM   1238  HB3 PHE B  81       5.071  -6.909   8.195  1.00  0.00           H  
ATOM   1239  HD1 PHE B  81       2.352  -6.209   5.990  1.00  0.00           H  
ATOM   1240  HD2 PHE B  81       6.454  -5.292   6.720  1.00  0.00           H  
ATOM   1241  HE1 PHE B  81       2.599  -5.465   3.650  1.00  0.00           H  
ATOM   1242  HE2 PHE B  81       6.707  -4.548   4.382  1.00  0.00           H  
ATOM   1243  HZ  PHE B  81       4.781  -4.639   2.843  1.00  0.00           H  
ATOM   1244  N   PHE B  82       2.202  -5.276  10.354  1.00  0.00           N  
ATOM   1245  CA  PHE B  82       1.338  -5.834  11.387  1.00  0.00           C  
ATOM   1246  C   PHE B  82      -0.084  -6.011  10.867  1.00  0.00           C  
ATOM   1248  O   PHE B  82      -0.413  -5.545   9.774  1.00  0.00           O  
ATOM   1247  CB  PHE B  82       1.335  -4.937  12.629  1.00  0.00           C  
ATOM   1249  CG  PHE B  82       0.925  -3.516  12.351  1.00  0.00           C  
ATOM   1250  CD1 PHE B  82       1.852  -2.588  11.892  1.00  0.00           C  
ATOM   1251  CD2 PHE B  82      -0.388  -3.108  12.548  1.00  0.00           C  
ATOM   1252  CE1 PHE B  82       1.476  -1.272  11.634  1.00  0.00           C  
ATOM   1253  CE2 PHE B  82      -0.771  -1.795  12.292  1.00  0.00           C  
ATOM   1254  CZ  PHE B  82       0.162  -0.878  11.836  1.00  0.00           C  
ATOM   1255  H   PHE B  82       1.792  -4.635   9.690  1.00  0.00           H  
ATOM   1256  HA  PHE B  82       1.726  -6.813  11.670  1.00  0.00           H  
ATOM   1257  HB2 PHE B  82       0.641  -5.359  13.356  1.00  0.00           H  
ATOM   1258  HB3 PHE B  82       2.336  -4.934  13.061  1.00  0.00           H  
ATOM   1259  HD1 PHE B  82       2.876  -2.891  11.733  1.00  0.00           H  
ATOM   1260  HD2 PHE B  82      -1.120  -3.818  12.904  1.00  0.00           H  
ATOM   1261  HE1 PHE B  82       2.206  -0.560  11.278  1.00  0.00           H  
ATOM   1262  HE2 PHE B  82      -1.795  -1.491  12.449  1.00  0.00           H  
ATOM   1263  HZ  PHE B  82      -0.134   0.142  11.638  1.00  0.00           H  
ATOM   1264  N   ARG B  83      -0.890  -6.741  11.589  1.00  0.00           N  
ATOM   1265  CA  ARG B  83      -2.320  -6.873  11.332  1.00  0.00           C  
ATOM   1266  C   ARG B  83      -3.132  -6.015  12.298  1.00  0.00           C  
ATOM   1268  O   ARG B  83      -2.776  -5.887  13.471  1.00  0.00           O  
ATOM   1267  CB  ARG B  83      -2.753  -8.336  11.440  1.00  0.00           C  
ATOM   1269  CG  ARG B  83      -2.140  -9.240  10.382  1.00  0.00           C  
ATOM   1270  CD  ARG B  83      -2.671 -10.663  10.479  1.00  0.00           C  
ATOM   1271  NE  ARG B  83      -1.955 -11.568   9.584  1.00  0.00           N  
ATOM   1274  CZ  ARG B  83      -2.248 -11.752   8.300  1.00  0.00           C  
ATOM   1272  NH1 ARG B  83      -3.254 -11.096   7.732  1.00  0.00           N1+
ATOM   1273  NH2 ARG B  83      -1.531 -12.600   7.577  1.00  0.00           N  
ATOM   1275  H   ARG B  83      -0.500  -7.245  12.373  1.00  0.00           H  
ATOM   1276  HA  ARG B  83      -2.520  -6.530  10.317  1.00  0.00           H  
ATOM   1277  HB2 ARG B  83      -2.460  -8.709  12.421  1.00  0.00           H  
ATOM   1278  HB3 ARG B  83      -3.839  -8.386  11.357  1.00  0.00           H  
ATOM   1279  HG2 ARG B  83      -2.378  -8.841   9.396  1.00  0.00           H  
ATOM   1280  HG3 ARG B  83      -1.057  -9.254  10.509  1.00  0.00           H  
ATOM   1281  HD2 ARG B  83      -3.728 -10.665  10.212  1.00  0.00           H  
ATOM   1282  HD3 ARG B  83      -2.562 -11.015  11.505  1.00  0.00           H  
ATOM   1283  HE  ARG B  83      -1.181 -12.092   9.968  1.00  0.00           H  
ATOM   1284 HH11 ARG B  83      -3.806 -10.448   8.276  1.00  0.00           H  
ATOM   1285 HH12 ARG B  83      -3.467 -11.245   6.756  1.00  0.00           H  
ATOM   1286 HH21 ARG B  83      -0.765 -13.103   8.001  1.00  0.00           H  
ATOM   1287 HH22 ARG B  83      -1.751 -12.743   6.602  1.00  0.00           H  
ATOM   1288  N   ILE B  84      -4.282  -5.579  11.803  1.00  0.00           N  
ATOM   1289  CA  ILE B  84      -5.233  -4.934  12.702  1.00  0.00           C  
ATOM   1290  C   ILE B  84      -6.557  -5.695  12.684  1.00  0.00           C  
ATOM   1292  O   ILE B  84      -6.982  -6.190  11.638  1.00  0.00           O  
ATOM   1291  CB  ILE B  84      -5.460  -3.455  12.318  1.00  0.00           C  
ATOM   1293  CG1 ILE B  84      -5.953  -3.348  10.870  1.00  0.00           C  
ATOM   1294  CG2 ILE B  84      -4.179  -2.641  12.522  1.00  0.00           C  
ATOM   1295  CD1 ILE B  84      -6.380  -1.945  10.464  1.00  0.00           C  
ATOM   1296  H   ILE B  84      -4.496  -5.691  10.822  1.00  0.00           H  
ATOM   1297  HA  ILE B  84      -4.829  -4.969  13.714  1.00  0.00           H  
ATOM   1298  HB  ILE B  84      -6.231  -3.047  12.972  1.00  0.00           H  
ATOM   1299 HG12 ILE B  84      -5.146  -3.666  10.209  1.00  0.00           H  
ATOM   1300 HG13 ILE B  84      -6.799  -4.023  10.738  1.00  0.00           H  
ATOM   1304 HG21 ILE B  84      -4.360  -1.602  12.246  1.00  0.00           H  
ATOM   1305 HG22 ILE B  84      -3.880  -2.692  13.569  1.00  0.00           H  
ATOM   1306 HG23 ILE B  84      -3.385  -3.050  11.897  1.00  0.00           H  
ATOM   1301 HD11 ILE B  84      -6.715  -1.953   9.427  1.00  0.00           H  
ATOM   1302 HD12 ILE B  84      -7.195  -1.613  11.107  1.00  0.00           H  
ATOM   1303 HD13 ILE B  84      -5.535  -1.264  10.568  1.00  0.00           H  
ATOM   1307  N   VAL B  85      -7.181  -5.855  13.848  1.00  0.00           N  
ATOM   1308  CA  VAL B  85      -8.505  -6.418  14.090  1.00  0.00           C  
ATOM   1309  C   VAL B  85      -9.389  -5.382  14.780  1.00  0.00           C  
ATOM   1311  O   VAL B  85      -8.902  -4.342  15.230  1.00  0.00           O  
ATOM   1310  CB  VAL B  85      -8.427  -7.705  14.942  1.00  0.00           C  
ATOM   1312  CG1 VAL B  85      -7.690  -8.809  14.186  1.00  0.00           C  
ATOM   1313  CG2 VAL B  85      -7.742  -7.419  16.277  1.00  0.00           C  
ATOM   1314  H   VAL B  85      -6.675  -5.548  14.667  1.00  0.00           H  
ATOM   1315  HA  VAL B  85      -8.954  -6.668  13.129  1.00  0.00           H  
ATOM   1316  HB  VAL B  85      -9.443  -8.046  15.143  1.00  0.00           H  
ATOM   1320 HG11 VAL B  85      -8.193  -8.999  13.238  1.00  0.00           H  
ATOM   1321 HG12 VAL B  85      -6.663  -8.496  13.996  1.00  0.00           H  
ATOM   1322 HG13 VAL B  85      -7.688  -9.720  14.785  1.00  0.00           H  
ATOM   1317 HG21 VAL B  85      -8.281  -6.630  16.801  1.00  0.00           H  
ATOM   1318 HG22 VAL B  85      -7.740  -8.323  16.885  1.00  0.00           H  
ATOM   1319 HG23 VAL B  85      -6.715  -7.100  16.098  1.00  0.00           H  
ATOM   1323  N   ASN B  86     -10.642  -5.608  14.806  1.00  0.00           N  
ATOM   1324  CA  ASN B  86     -11.645  -4.744  15.419  1.00  0.00           C  
ATOM   1325  C   ASN B  86     -11.511  -3.302  14.939  1.00  0.00           C  
ATOM   1327  O   ASN B  86     -11.630  -2.366  15.732  1.00  0.00           O  
ATOM   1326  CB  ASN B  86     -11.548  -4.807  16.945  1.00  0.00           C  
ATOM   1328  CG  ASN B  86     -11.761  -6.207  17.487  1.00  0.00           C  
ATOM   1329  ND2 ASN B  86     -10.989  -6.574  18.503  1.00  0.00           N  
ATOM   1330  OD1 ASN B  86     -12.612  -6.953  16.995  1.00  0.00           O  
ATOM   1331  H   ASN B  86     -10.969  -6.456  14.366  1.00  0.00           H  
ATOM   1332  HA  ASN B  86     -12.630  -5.108  15.127  1.00  0.00           H  
ATOM   1333  HB2 ASN B  86     -10.558  -4.463  17.246  1.00  0.00           H  
ATOM   1334  HB3 ASN B  86     -12.298  -4.144  17.375  1.00  0.00           H  
ATOM   1335 HD21 ASN B  86     -10.304  -5.931  18.875  1.00  0.00           H  
ATOM   1336 HD22 ASN B  86     -11.086  -7.496  18.904  1.00  0.00           H  
ATOM   1337  N   HIS B  87     -11.205  -3.090  13.691  1.00  0.00           N  
ATOM   1338  CA  HIS B  87     -10.893  -1.834  13.018  1.00  0.00           C  
ATOM   1339  C   HIS B  87     -12.164  -1.077  12.648  1.00  0.00           C  
ATOM   1341  O   HIS B  87     -12.099   0.054  12.162  1.00  0.00           O  
ATOM   1340  CB  HIS B  87     -10.053  -2.092  11.766  1.00  0.00           C  
ATOM   1342  CG  HIS B  87     -10.653  -3.097  10.836  1.00  0.00           C  
ATOM   1343  CD2 HIS B  87     -10.270  -4.357  10.521  1.00  0.00           C  
ATOM   1344  ND1 HIS B  87     -11.792  -2.845  10.102  1.00  0.00           N  
ATOM   1345  CE1 HIS B  87     -12.083  -3.909   9.373  1.00  0.00           C  
ATOM   1346  NE2 HIS B  87     -11.175  -4.841   9.609  1.00  0.00           N  
ATOM   1347  H   HIS B  87     -11.180  -3.913  13.106  1.00  0.00           H  
ATOM   1348  HA  HIS B  87     -10.311  -1.215  13.700  1.00  0.00           H  
ATOM   1349  HB2 HIS B  87      -9.073  -2.454  12.078  1.00  0.00           H  
ATOM   1350  HB3 HIS B  87      -9.925  -1.152  11.230  1.00  0.00           H  
ATOM   1351  HD2 HIS B  87      -9.412  -4.883  10.914  1.00  0.00           H  
ATOM   1352  HE1 HIS B  87     -12.921  -4.001   8.698  1.00  0.00           H  
ATOM   1353  HE2 HIS B  87     -11.151  -5.759   9.187  1.00  0.00           H  
ATOM   1354  N   GLY B  88     -13.308  -1.588  12.767  1.00  0.00           N  
ATOM   1355  CA  GLY B  88     -14.602  -0.939  12.628  1.00  0.00           C  
ATOM   1356  C   GLY B  88     -15.107  -0.917  11.198  1.00  0.00           C  
ATOM   1357  O   GLY B  88     -16.200  -0.413  10.928  1.00  0.00           O  
ATOM   1358  H   GLY B  88     -13.330  -2.574  12.987  1.00  0.00           H  
ATOM   1359  HA2 GLY B  88     -15.326  -1.474  13.243  1.00  0.00           H  
ATOM   1360  HA3 GLY B  88     -14.522   0.086  12.989  1.00  0.00           H  
ATOM   1361  N   VAL B  89     -14.392  -1.484  10.221  1.00  0.00           N  
ATOM   1362  CA  VAL B  89     -14.857  -1.591   8.842  1.00  0.00           C  
ATOM   1363  C   VAL B  89     -15.853  -2.741   8.719  1.00  0.00           C  
ATOM   1365  O   VAL B  89     -15.594  -3.849   9.196  1.00  0.00           O  
ATOM   1364  CB  VAL B  89     -13.681  -1.797   7.861  1.00  0.00           C  
ATOM   1366  CG1 VAL B  89     -14.161  -1.698   6.414  1.00  0.00           C  
ATOM   1367  CG2 VAL B  89     -12.576  -0.778   8.132  1.00  0.00           C  
ATOM   1368  H   VAL B  89     -13.482  -1.858  10.449  1.00  0.00           H  
ATOM   1369  HA  VAL B  89     -15.367  -0.665   8.578  1.00  0.00           H  
ATOM   1370  HB  VAL B  89     -13.273  -2.795   8.019  1.00  0.00           H  
ATOM   1371 HG11 VAL B  89     -14.948  -2.432   6.241  1.00  0.00           H  
ATOM   1372 HG12 VAL B  89     -14.551  -0.697   6.228  1.00  0.00           H  
ATOM   1373 HG13 VAL B  89     -13.327  -1.894   5.740  1.00  0.00           H  
ATOM   1374 HG21 VAL B  89     -12.706   0.082   7.476  1.00  0.00           H  
ATOM   1375 HG22 VAL B  89     -11.605  -1.236   7.943  1.00  0.00           H  
ATOM   1376 HG23 VAL B  89     -12.628  -0.453   9.171  1.00  0.00           H  
ATOM   1377  N   ASN B  90     -16.984  -2.460   8.066  1.00  0.00           N  
ATOM   1378  CA  ASN B  90     -18.064  -3.421   7.870  1.00  0.00           C  
ATOM   1379  C   ASN B  90     -17.645  -4.552   6.936  1.00  0.00           C  
ATOM   1381  O   ASN B  90     -17.171  -4.304   5.826  1.00  0.00           O  
ATOM   1380  CB  ASN B  90     -19.314  -2.722   7.330  1.00  0.00           C  
ATOM   1382  CG  ASN B  90     -20.514  -3.645   7.256  1.00  0.00           C  
ATOM   1383  ND2 ASN B  90     -21.705  -3.064   7.176  1.00  0.00           N  
ATOM   1384  OD1 ASN B  90     -20.371  -4.871   7.272  1.00  0.00           O  
ATOM   1385  H   ASN B  90     -17.098  -1.531   7.687  1.00  0.00           H  
ATOM   1386  HA  ASN B  90     -18.311  -3.856   8.839  1.00  0.00           H  
ATOM   1387  HB2 ASN B  90     -19.099  -2.348   6.329  1.00  0.00           H  
ATOM   1388  HB3 ASN B  90     -19.555  -1.879   7.978  1.00  0.00           H  
ATOM   1389 HD21 ASN B  90     -21.776  -2.057   7.166  1.00  0.00           H  
ATOM   1390 HD22 ASN B  90     -22.540  -3.630   7.125  1.00  0.00           H  
ATOM   1391  N   ALA B  91     -17.898  -5.823   7.321  1.00  0.00           N  
ATOM   1392  CA  ALA B  91     -17.551  -7.002   6.533  1.00  0.00           C  
ATOM   1393  C   ALA B  91     -18.287  -7.005   5.197  1.00  0.00           C  
ATOM   1395  O   ALA B  91     -17.761  -7.490   4.192  1.00  0.00           O  
ATOM   1394  CB  ALA B  91     -17.866  -8.276   7.314  1.00  0.00           C  
ATOM   1396  H   ALA B  91     -18.356  -5.966   8.210  1.00  0.00           H  
ATOM   1397  HA  ALA B  91     -16.480  -6.978   6.334  1.00  0.00           H  
ATOM   1398  HB1 ALA B  91     -17.602  -9.146   6.713  1.00  0.00           H  
ATOM   1399  HB2 ALA B  91     -18.930  -8.305   7.547  1.00  0.00           H  
ATOM   1400  HB3 ALA B  91     -17.291  -8.286   8.240  1.00  0.00           H  
ATOM   1401  N   GLU B  92     -19.472  -6.461   5.097  1.00  0.00           N  
ATOM   1402  CA  GLU B  92     -20.245  -6.310   3.868  1.00  0.00           C  
ATOM   1403  C   GLU B  92     -19.538  -5.386   2.881  1.00  0.00           C  
ATOM   1405  O   GLU B  92     -19.557  -5.628   1.672  1.00  0.00           O  
ATOM   1404  CB  GLU B  92     -21.647  -5.777   4.176  1.00  0.00           C  
ATOM   1406  CG  GLU B  92     -22.575  -5.754   2.970  1.00  0.00           C  
ATOM   1407  CD  GLU B  92     -23.928  -5.128   3.266  1.00  0.00           C  
ATOM   1408  OE1 GLU B  92     -24.227  -4.862   4.452  1.00  0.00           O  
ATOM   1409  OE2 GLU B  92     -24.696  -4.902   2.304  1.00  0.00           O1-
ATOM   1410  H   GLU B  92     -19.891  -6.114   5.948  1.00  0.00           H  
ATOM   1411  HA  GLU B  92     -20.346  -7.292   3.405  1.00  0.00           H  
ATOM   1412  HB2 GLU B  92     -22.095  -6.411   4.942  1.00  0.00           H  
ATOM   1413  HB3 GLU B  92     -21.558  -4.764   4.568  1.00  0.00           H  
ATOM   1414  HG2 GLU B  92     -22.734  -6.779   2.636  1.00  0.00           H  
ATOM   1415  HG3 GLU B  92     -22.096  -5.193   2.168  1.00  0.00           H  
ATOM   1416  N   LEU B  93     -18.826  -4.332   3.353  1.00  0.00           N  
ATOM   1417  CA  LEU B  93     -18.055  -3.442   2.492  1.00  0.00           C  
ATOM   1418  C   LEU B  93     -16.901  -4.190   1.831  1.00  0.00           C  
ATOM   1420  O   LEU B  93     -16.625  -3.991   0.646  1.00  0.00           O  
ATOM   1419  CB  LEU B  93     -17.516  -2.254   3.294  1.00  0.00           C  
ATOM   1421  CG  LEU B  93     -16.648  -1.255   2.526  1.00  0.00           C  
ATOM   1422  CD1 LEU B  93     -17.420  -0.685   1.340  1.00  0.00           C  
ATOM   1423  CD2 LEU B  93     -16.174  -0.138   3.449  1.00  0.00           C  
ATOM   1424  H   LEU B  93     -18.830  -4.155   4.347  1.00  0.00           H  
ATOM   1425  HA  LEU B  93     -18.713  -3.062   1.711  1.00  0.00           H  
ATOM   1426  HB2 LEU B  93     -16.918  -2.651   4.114  1.00  0.00           H  
ATOM   1427  HB3 LEU B  93     -18.363  -1.715   3.718  1.00  0.00           H  
ATOM   1428  HG  LEU B  93     -15.773  -1.781   2.145  1.00  0.00           H  
ATOM   1432 HD11 LEU B  93     -16.790   0.024   0.803  1.00  0.00           H  
ATOM   1433 HD12 LEU B  93     -18.314  -0.176   1.700  1.00  0.00           H  
ATOM   1434 HD13 LEU B  93     -17.708  -1.496   0.670  1.00  0.00           H  
ATOM   1429 HD21 LEU B  93     -15.558   0.563   2.885  1.00  0.00           H  
ATOM   1430 HD22 LEU B  93     -17.038   0.386   3.859  1.00  0.00           H  
ATOM   1431 HD23 LEU B  93     -15.587  -0.564   4.263  1.00  0.00           H  
ATOM   1435  N   PHE B  94     -16.253  -5.173   2.507  1.00  0.00           N  
ATOM   1436  CA  PHE B  94     -15.177  -5.979   1.942  1.00  0.00           C  
ATOM   1437  C   PHE B  94     -15.714  -6.932   0.881  1.00  0.00           C  
ATOM   1439  O   PHE B  94     -15.120  -7.078  -0.189  1.00  0.00           O  
ATOM   1438  CB  PHE B  94     -14.459  -6.767   3.041  1.00  0.00           C  
ATOM   1440  CG  PHE B  94     -13.658  -5.906   3.981  1.00  0.00           C  
ATOM   1441  CD1 PHE B  94     -12.962  -4.800   3.510  1.00  0.00           C  
ATOM   1442  CD2 PHE B  94     -13.602  -6.204   5.337  1.00  0.00           C  
ATOM   1443  CE1 PHE B  94     -12.220  -4.001   4.378  1.00  0.00           C  
ATOM   1444  CE2 PHE B  94     -12.863  -5.411   6.210  1.00  0.00           C  
ATOM   1445  CZ  PHE B  94     -12.172  -4.311   5.728  1.00  0.00           C  
ATOM   1446  H   PHE B  94     -16.533  -5.357   3.460  1.00  0.00           H  
ATOM   1447  HA  PHE B  94     -14.457  -5.310   1.471  1.00  0.00           H  
ATOM   1448  HB2 PHE B  94     -15.207  -7.306   3.622  1.00  0.00           H  
ATOM   1449  HB3 PHE B  94     -13.791  -7.490   2.574  1.00  0.00           H  
ATOM   1450  HD1 PHE B  94     -12.996  -4.556   2.458  1.00  0.00           H  
ATOM   1451  HD2 PHE B  94     -14.138  -7.061   5.718  1.00  0.00           H  
ATOM   1452  HE1 PHE B  94     -11.684  -3.143   4.000  1.00  0.00           H  
ATOM   1453  HE2 PHE B  94     -12.828  -5.653   7.262  1.00  0.00           H  
ATOM   1454  HZ  PHE B  94     -11.596  -3.696   6.404  1.00  0.00           H  
ATOM   1455  N   GLN B  95     -16.873  -7.533   1.118  1.00  0.00           N  
ATOM   1456  CA  GLN B  95     -17.524  -8.381   0.126  1.00  0.00           C  
ATOM   1457  C   GLN B  95     -17.871  -7.590  -1.132  1.00  0.00           C  
ATOM   1459  O   GLN B  95     -17.520  -7.993  -2.242  1.00  0.00           O  
ATOM   1458  CB  GLN B  95     -18.786  -9.020   0.709  1.00  0.00           C  
ATOM   1460  CG  GLN B  95     -18.507 -10.056   1.789  1.00  0.00           C  
ATOM   1461  CD  GLN B  95     -19.772 -10.566   2.454  1.00  0.00           C  
ATOM   1462  NE2 GLN B  95     -19.632 -11.591   3.288  1.00  0.00           N  
ATOM   1463  OE1 GLN B  95     -20.866 -10.042   2.221  1.00  0.00           O  
ATOM   1464  H   GLN B  95     -17.319  -7.399   2.014  1.00  0.00           H  
ATOM   1465  HA  GLN B  95     -16.833  -9.178  -0.150  1.00  0.00           H  
ATOM   1466  HB2 GLN B  95     -19.403  -8.231   1.140  1.00  0.00           H  
ATOM   1467  HB3 GLN B  95     -19.342  -9.497  -0.098  1.00  0.00           H  
ATOM   1468  HG2 GLN B  95     -17.872  -9.603   2.550  1.00  0.00           H  
ATOM   1469  HG3 GLN B  95     -17.978 -10.898   1.343  1.00  0.00           H  
ATOM   1470 HE21 GLN B  95     -18.718 -11.989   3.450  1.00  0.00           H  
ATOM   1471 HE22 GLN B  95     -20.440 -11.972   3.760  1.00  0.00           H  
ATOM   1472  N   LYS B  96     -18.491  -6.381  -1.034  1.00  0.00           N  
ATOM   1473  CA  LYS B  96     -18.803  -5.495  -2.152  1.00  0.00           C  
ATOM   1474  C   LYS B  96     -17.533  -5.058  -2.877  1.00  0.00           C  
ATOM   1476  O   LYS B  96     -17.493  -5.035  -4.109  1.00  0.00           O  
ATOM   1475  CB  LYS B  96     -19.577  -4.269  -1.665  1.00  0.00           C  
ATOM   1477  CG  LYS B  96     -21.017  -4.562  -1.272  1.00  0.00           C  
ATOM   1478  CD  LYS B  96     -21.732  -3.306  -0.791  1.00  0.00           C  
ATOM   1479  CE  LYS B  96     -23.184  -3.591  -0.431  1.00  0.00           C  
ATOM   1480  NZ  LYS B  96     -23.898  -2.355   0.008  1.00  0.00           N1+
ATOM   1481  H   LYS B  96     -18.757  -6.071  -0.110  1.00  0.00           H  
ATOM   1482  HA  LYS B  96     -19.431  -6.040  -2.857  1.00  0.00           H  
ATOM   1483  HB2 LYS B  96     -19.584  -3.528  -2.465  1.00  0.00           H  
ATOM   1484  HB3 LYS B  96     -19.059  -3.848  -0.804  1.00  0.00           H  
ATOM   1485  HG2 LYS B  96     -21.022  -5.301  -0.471  1.00  0.00           H  
ATOM   1486  HG3 LYS B  96     -21.547  -4.967  -2.134  1.00  0.00           H  
ATOM   1487  HD2 LYS B  96     -21.218  -2.922   0.090  1.00  0.00           H  
ATOM   1488  HD3 LYS B  96     -21.701  -2.554  -1.579  1.00  0.00           H  
ATOM   1489  HE2 LYS B  96     -23.210  -4.320   0.379  1.00  0.00           H  
ATOM   1490  HE3 LYS B  96     -23.692  -4.006  -1.301  1.00  0.00           H  
ATOM   1491  HZ1 LYS B  96     -24.368  -1.939  -0.783  1.00  0.00           H  
ATOM   1492  HZ2 LYS B  96     -24.578  -2.592   0.716  1.00  0.00           H  
ATOM   1493  HZ3 LYS B  96     -23.231  -1.698   0.387  1.00  0.00           H  
ATOM   1494  N   LEU B  97     -16.481  -4.756  -2.097  1.00  0.00           N  
ATOM   1495  CA  LEU B  97     -15.195  -4.354  -2.658  1.00  0.00           C  
ATOM   1496  C   LEU B  97     -14.605  -5.468  -3.516  1.00  0.00           C  
ATOM   1498  O   LEU B  97     -14.184  -5.226  -4.650  1.00  0.00           O  
ATOM   1497  CB  LEU B  97     -14.217  -3.982  -1.541  1.00  0.00           C  
ATOM   1499  CG  LEU B  97     -12.822  -3.537  -1.982  1.00  0.00           C  
ATOM   1500  CD1 LEU B  97     -12.889  -2.165  -2.646  1.00  0.00           C  
ATOM   1501  CD2 LEU B  97     -11.866  -3.515  -0.794  1.00  0.00           C  
ATOM   1502  H   LEU B  97     -16.583  -4.809  -1.094  1.00  0.00           H  
ATOM   1503  HA  LEU B  97     -15.351  -3.478  -3.288  1.00  0.00           H  
ATOM   1504  HB2 LEU B  97     -14.660  -3.167  -0.970  1.00  0.00           H  
ATOM   1505  HB3 LEU B  97     -14.109  -4.843  -0.881  1.00  0.00           H  
ATOM   1506  HG  LEU B  97     -12.447  -4.254  -2.712  1.00  0.00           H  
ATOM   1507 HD11 LEU B  97     -11.889  -1.861  -2.955  1.00  0.00           H  
ATOM   1508 HD12 LEU B  97     -13.539  -2.216  -3.520  1.00  0.00           H  
ATOM   1509 HD13 LEU B  97     -13.288  -1.438  -1.938  1.00  0.00           H  
ATOM   1510 HD21 LEU B  97     -10.879  -3.196  -1.128  1.00  0.00           H  
ATOM   1511 HD22 LEU B  97     -12.238  -2.819  -0.042  1.00  0.00           H  
ATOM   1512 HD23 LEU B  97     -11.799  -4.514  -0.363  1.00  0.00           H  
ATOM   1513  N   GLU B  98     -14.617  -6.723  -3.083  1.00  0.00           N  
ATOM   1514  CA  GLU B  98     -14.155  -7.887  -3.833  1.00  0.00           C  
ATOM   1515  C   GLU B  98     -14.988  -8.099  -5.094  1.00  0.00           C  
ATOM   1517  O   GLU B  98     -14.440  -8.259  -6.186  1.00  0.00           O  
ATOM   1516  CB  GLU B  98     -14.198  -9.143  -2.957  1.00  0.00           C  
ATOM   1518  CG  GLU B  98     -13.092  -9.202  -1.913  1.00  0.00           C  
ATOM   1519  CD  GLU B  98     -13.157 -10.446  -1.041  1.00  0.00           C  
ATOM   1520  OE1 GLU B  98     -13.919 -11.382  -1.375  1.00  0.00           O  
ATOM   1521  OE2 GLU B  98     -12.441 -10.485  -0.016  1.00  0.00           O1-
ATOM   1522  H   GLU B  98     -14.977  -6.887  -2.154  1.00  0.00           H  
ATOM   1523  HA  GLU B  98     -13.121  -7.713  -4.131  1.00  0.00           H  
ATOM   1524  HB2 GLU B  98     -15.158  -9.170  -2.442  1.00  0.00           H  
ATOM   1525  HB3 GLU B  98     -14.120 -10.020  -3.599  1.00  0.00           H  
ATOM   1526  HG2 GLU B  98     -12.130  -9.189  -2.426  1.00  0.00           H  
ATOM   1527  HG3 GLU B  98     -13.163  -8.321  -1.275  1.00  0.00           H  
ATOM   1528  N   GLU B  99     -16.325  -8.051  -4.962  1.00  0.00           N  
ATOM   1529  CA  GLU B  99     -17.258  -8.208  -6.074  1.00  0.00           C  
ATOM   1530  C   GLU B  99     -17.030  -7.140  -7.140  1.00  0.00           C  
ATOM   1532  O   GLU B  99     -16.847  -7.460  -8.317  1.00  0.00           O  
ATOM   1531  CB  GLU B  99     -18.704  -8.152  -5.575  1.00  0.00           C  
ATOM   1533  CG  GLU B  99     -19.149  -9.406  -4.836  1.00  0.00           C  
ATOM   1534  CD  GLU B  99     -20.504  -9.257  -4.163  1.00  0.00           C  
ATOM   1535  OE1 GLU B  99     -21.178  -8.224  -4.378  1.00  0.00           O  
ATOM   1536  OE2 GLU B  99     -20.894 -10.180  -3.413  1.00  0.00           O1-
ATOM   1537  H   GLU B  99     -16.706  -7.897  -4.040  1.00  0.00           H  
ATOM   1538  HA  GLU B  99     -17.090  -9.185  -6.527  1.00  0.00           H  
ATOM   1539  HB2 GLU B  99     -18.801  -7.302  -4.899  1.00  0.00           H  
ATOM   1540  HB3 GLU B  99     -19.363  -7.997  -6.429  1.00  0.00           H  
ATOM   1541  HG2 GLU B  99     -19.206 -10.227  -5.551  1.00  0.00           H  
ATOM   1542  HG3 GLU B  99     -18.405  -9.650  -4.078  1.00  0.00           H  
ATOM   1543  N   GLN B 100     -16.953  -5.847  -6.747  1.00  0.00           N  
ATOM   1544  CA  GLN B 100     -16.775  -4.735  -7.674  1.00  0.00           C  
ATOM   1545  C   GLN B 100     -15.387  -4.762  -8.307  1.00  0.00           C  
ATOM   1547  O   GLN B 100     -15.236  -4.480  -9.497  1.00  0.00           O  
ATOM   1546  CB  GLN B 100     -17.002  -3.400  -6.963  1.00  0.00           C  
ATOM   1548  CG  GLN B 100     -18.435  -3.189  -6.494  1.00  0.00           C  
ATOM   1549  CD  GLN B 100     -19.452  -3.407  -7.598  1.00  0.00           C  
ATOM   1550  NE2 GLN B 100     -20.480  -4.198  -7.309  1.00  0.00           N  
ATOM   1551  OE1 GLN B 100     -19.316  -2.869  -8.701  1.00  0.00           O  
ATOM   1552  H   GLN B 100     -17.022  -5.642  -5.761  1.00  0.00           H  
ATOM   1553  HA  GLN B 100     -17.515  -4.830  -8.468  1.00  0.00           H  
ATOM   1554  HB2 GLN B 100     -16.744  -2.596  -7.652  1.00  0.00           H  
ATOM   1555  HB3 GLN B 100     -16.340  -3.347  -6.099  1.00  0.00           H  
ATOM   1556  HG2 GLN B 100     -18.643  -3.889  -5.685  1.00  0.00           H  
ATOM   1557  HG3 GLN B 100     -18.537  -2.172  -6.116  1.00  0.00           H  
ATOM   1558 HE21 GLN B 100     -20.552  -4.618  -6.393  1.00  0.00           H  
ATOM   1559 HE22 GLN B 100     -21.189  -4.379  -8.005  1.00  0.00           H  
ATOM   1560  N   THR B 101     -14.316  -5.153  -7.546  1.00  0.00           N  
ATOM   1561  CA  THR B 101     -12.971  -5.360  -8.073  1.00  0.00           C  
ATOM   1562  C   THR B 101     -12.966  -6.472  -9.119  1.00  0.00           C  
ATOM   1564  O   THR B 101     -12.485  -6.278 -10.237  1.00  0.00           O  
ATOM   1563  CB  THR B 101     -11.977  -5.704  -6.949  1.00  0.00           C  
ATOM   1565  CG2 THR B 101     -10.580  -5.953  -7.507  1.00  0.00           C  
ATOM   1566  OG1 THR B 101     -11.921  -4.616  -6.019  1.00  0.00           O  
ATOM   1567  H   THR B 101     -14.467  -5.307  -6.559  1.00  0.00           H  
ATOM   1568  HA  THR B 101     -12.643  -4.437  -8.551  1.00  0.00           H  
ATOM   1569  HB  THR B 101     -12.320  -6.600  -6.431  1.00  0.00           H  
ATOM   1570  HG1 THR B 101     -12.589  -4.740  -5.341  1.00  0.00           H  
ATOM   1571 HG21 THR B 101      -9.900  -6.194  -6.690  1.00  0.00           H  
ATOM   1572 HG22 THR B 101     -10.229  -5.058  -8.020  1.00  0.00           H  
ATOM   1573 HG23 THR B 101     -10.613  -6.785  -8.210  1.00  0.00           H  
ATOM   1574  N   LEU B 102     -13.588  -7.598  -8.844  1.00  0.00           N  
ATOM   1575  CA  LEU B 102     -13.681  -8.704  -9.791  1.00  0.00           C  
ATOM   1576  C   LEU B 102     -14.493  -8.302 -11.018  1.00  0.00           C  
ATOM   1578  O   LEU B 102     -14.088  -8.573 -12.151  1.00  0.00           O  
ATOM   1577  CB  LEU B 102     -14.314  -9.929  -9.124  1.00  0.00           C  
ATOM   1579  CG  LEU B 102     -13.404 -10.746  -8.205  1.00  0.00           C  
ATOM   1580  CD1 LEU B 102     -14.215 -11.800  -7.458  1.00  0.00           C  
ATOM   1581  CD2 LEU B 102     -12.281 -11.397  -9.006  1.00  0.00           C  
ATOM   1582  H   LEU B 102     -14.020  -7.702  -7.937  1.00  0.00           H  
ATOM   1583  HA  LEU B 102     -12.674  -8.968 -10.114  1.00  0.00           H  
ATOM   1584  HB2 LEU B 102     -15.161  -9.584  -8.531  1.00  0.00           H  
ATOM   1585  HB3 LEU B 102     -14.690 -10.588  -9.906  1.00  0.00           H  
ATOM   1586  HG  LEU B 102     -12.959 -10.072  -7.473  1.00  0.00           H  
ATOM   1590 HD11 LEU B 102     -13.555 -12.374  -6.808  1.00  0.00           H  
ATOM   1591 HD12 LEU B 102     -14.981 -11.310  -6.857  1.00  0.00           H  
ATOM   1592 HD13 LEU B 102     -14.690 -12.469  -8.176  1.00  0.00           H  
ATOM   1587 HD21 LEU B 102     -11.644 -11.974  -8.336  1.00  0.00           H  
ATOM   1588 HD22 LEU B 102     -11.688 -10.624  -9.495  1.00  0.00           H  
ATOM   1589 HD23 LEU B 102     -12.709 -12.058  -9.760  1.00  0.00           H  
ATOM   1593  N   ARG B 103     -15.649  -7.662 -10.830  1.00  0.00           N  
ATOM   1594  CA  ARG B 103     -16.500  -7.178 -11.913  1.00  0.00           C  
ATOM   1595  C   ARG B 103     -15.718  -6.279 -12.864  1.00  0.00           C  
ATOM   1597  O   ARG B 103     -15.813  -6.426 -14.084  1.00  0.00           O  
ATOM   1596  CB  ARG B 103     -17.707  -6.423 -11.352  1.00  0.00           C  
ATOM   1598  CG  ARG B 103     -18.666  -5.917 -12.417  1.00  0.00           C  
ATOM   1599  CD  ARG B 103     -19.873  -5.220 -11.804  1.00  0.00           C  
ATOM   1600  NE  ARG B 103     -20.635  -4.480 -12.806  1.00  0.00           N  
ATOM   1603  CZ  ARG B 103     -21.331  -3.373 -12.564  1.00  0.00           C  
ATOM   1601  NH1 ARG B 103     -21.376  -2.854 -11.342  1.00  0.00           N1+
ATOM   1602  NH2 ARG B 103     -21.988  -2.780 -13.550  1.00  0.00           N  
ATOM   1604  H   ARG B 103     -15.954  -7.503  -9.880  1.00  0.00           H  
ATOM   1605  HA  ARG B 103     -16.864  -8.038 -12.475  1.00  0.00           H  
ATOM   1606  HB2 ARG B 103     -18.253  -7.094 -10.689  1.00  0.00           H  
ATOM   1607  HB3 ARG B 103     -17.349  -5.573 -10.772  1.00  0.00           H  
ATOM   1608  HG2 ARG B 103     -18.140  -5.211 -13.060  1.00  0.00           H  
ATOM   1609  HG3 ARG B 103     -19.008  -6.760 -13.018  1.00  0.00           H  
ATOM   1610  HD2 ARG B 103     -20.521  -5.970 -11.350  1.00  0.00           H  
ATOM   1611  HD3 ARG B 103     -19.532  -4.529 -11.033  1.00  0.00           H  
ATOM   1612  HE  ARG B 103     -20.633  -4.835 -13.752  1.00  0.00           H  
ATOM   1613 HH11 ARG B 103     -20.878  -3.300 -10.585  1.00  0.00           H  
ATOM   1614 HH12 ARG B 103     -21.908  -2.013 -11.170  1.00  0.00           H  
ATOM   1615 HH21 ARG B 103     -21.959  -3.169 -14.482  1.00  0.00           H  
ATOM   1616 HH22 ARG B 103     -22.518  -1.939 -13.370  1.00  0.00           H  
ATOM   1617  N   LEU B 104     -14.840  -5.327 -12.383  1.00  0.00           N  
ATOM   1618  CA  LEU B 104     -13.969  -4.459 -13.168  1.00  0.00           C  
ATOM   1619  C   LEU B 104     -12.977  -5.280 -13.985  1.00  0.00           C  
ATOM   1621  O   LEU B 104     -12.898  -5.130 -15.207  1.00  0.00           O  
ATOM   1620  CB  LEU B 104     -13.217  -3.488 -12.256  1.00  0.00           C  
ATOM   1622  CG  LEU B 104     -12.104  -2.667 -12.909  1.00  0.00           C  
ATOM   1623  CD1 LEU B 104     -12.692  -1.688 -13.921  1.00  0.00           C  
ATOM   1624  CD2 LEU B 104     -11.293  -1.927 -11.851  1.00  0.00           C  
ATOM   1625  H   LEU B 104     -14.796  -5.220 -11.380  1.00  0.00           H  
ATOM   1626  HA  LEU B 104     -14.586  -3.880 -13.855  1.00  0.00           H  
ATOM   1627  HB2 LEU B 104     -12.771  -4.069 -11.449  1.00  0.00           H  
ATOM   1628  HB3 LEU B 104     -13.940  -2.798 -11.821  1.00  0.00           H  
ATOM   1629  HG  LEU B 104     -11.438  -3.349 -13.438  1.00  0.00           H  
ATOM   1633 HD11 LEU B 104     -11.888  -1.111 -14.378  1.00  0.00           H  
ATOM   1634 HD12 LEU B 104     -13.226  -2.241 -14.694  1.00  0.00           H  
ATOM   1635 HD13 LEU B 104     -13.382  -1.013 -13.415  1.00  0.00           H  
ATOM   1630 HD21 LEU B 104     -10.506  -1.348 -12.335  1.00  0.00           H  
ATOM   1631 HD22 LEU B 104     -11.948  -1.256 -11.295  1.00  0.00           H  
ATOM   1632 HD23 LEU B 104     -10.846  -2.648 -11.166  1.00  0.00           H  
ATOM   1636  N   PHE B 105     -12.277  -6.204 -13.378  1.00  0.00           N  
ATOM   1637  CA  PHE B 105     -11.149  -6.859 -14.030  1.00  0.00           C  
ATOM   1638  C   PHE B 105     -11.629  -7.969 -14.957  1.00  0.00           C  
ATOM   1640  O   PHE B 105     -10.882  -8.427 -15.824  1.00  0.00           O  
ATOM   1639  CB  PHE B 105     -10.181  -7.427 -12.988  1.00  0.00           C  
ATOM   1641  CG  PHE B 105      -9.307  -6.387 -12.340  1.00  0.00           C  
ATOM   1642  CD1 PHE B 105      -8.347  -5.707 -13.080  1.00  0.00           C  
ATOM   1643  CD2 PHE B 105      -9.447  -6.088 -10.991  1.00  0.00           C  
ATOM   1644  CE1 PHE B 105      -7.537  -4.744 -12.483  1.00  0.00           C  
ATOM   1645  CE2 PHE B 105      -8.641  -5.127 -10.388  1.00  0.00           C  
ATOM   1646  CZ  PHE B 105      -7.686  -4.457 -11.135  1.00  0.00           C  
ATOM   1647  H   PHE B 105     -12.524  -6.470 -12.435  1.00  0.00           H  
ATOM   1648  HA  PHE B 105     -10.617  -6.118 -14.626  1.00  0.00           H  
ATOM   1649  HB2 PHE B 105     -10.764  -7.919 -12.210  1.00  0.00           H  
ATOM   1650  HB3 PHE B 105      -9.544  -8.169 -13.470  1.00  0.00           H  
ATOM   1651  HD1 PHE B 105      -8.228  -5.928 -14.130  1.00  0.00           H  
ATOM   1652  HD2 PHE B 105     -10.190  -6.607 -10.403  1.00  0.00           H  
ATOM   1653  HE1 PHE B 105      -6.795  -4.222 -13.069  1.00  0.00           H  
ATOM   1654  HE2 PHE B 105      -8.760  -4.904  -9.338  1.00  0.00           H  
ATOM   1655  HZ  PHE B 105      -7.059  -3.712 -10.668  1.00  0.00           H  
ATOM   1656  N   LEU B 106     -12.907  -8.323 -14.874  1.00  0.00           N  
ATOM   1657  CA  LEU B 106     -13.524  -9.284 -15.782  1.00  0.00           C  
ATOM   1658  C   LEU B 106     -14.164  -8.576 -16.971  1.00  0.00           C  
ATOM   1660  O   LEU B 106     -14.773  -9.220 -17.828  1.00  0.00           O  
ATOM   1659  CB  LEU B 106     -14.574 -10.120 -15.045  1.00  0.00           C  
ATOM   1661  CG  LEU B 106     -14.043 -11.137 -14.033  1.00  0.00           C  
ATOM   1662  CD1 LEU B 106     -15.200 -11.827 -13.318  1.00  0.00           C  
ATOM   1663  CD2 LEU B 106     -13.146 -12.160 -14.722  1.00  0.00           C  
ATOM   1664  H   LEU B 106     -13.477  -7.908 -14.150  1.00  0.00           H  
ATOM   1665  HA  LEU B 106     -12.749  -9.954 -16.155  1.00  0.00           H  
ATOM   1666  HB2 LEU B 106     -15.231  -9.433 -14.512  1.00  0.00           H  
ATOM   1667  HB3 LEU B 106     -15.168 -10.654 -15.787  1.00  0.00           H  
ATOM   1668  HG  LEU B 106     -13.449 -10.604 -13.290  1.00  0.00           H  
ATOM   1672 HD11 LEU B 106     -14.807 -12.548 -12.601  1.00  0.00           H  
ATOM   1673 HD12 LEU B 106     -15.798 -11.082 -12.793  1.00  0.00           H  
ATOM   1674 HD13 LEU B 106     -15.822 -12.344 -14.049  1.00  0.00           H  
ATOM   1669 HD21 LEU B 106     -12.778 -12.875 -13.986  1.00  0.00           H  
ATOM   1670 HD22 LEU B 106     -13.717 -12.687 -15.486  1.00  0.00           H  
ATOM   1671 HD23 LEU B 106     -12.302 -11.649 -15.186  1.00  0.00           H  
ATOM   1675  N   LEU B 107     -14.056  -7.255 -17.094  1.00  0.00           N  
ATOM   1676  CA  LEU B 107     -14.451  -6.530 -18.297  1.00  0.00           C  
ATOM   1677  C   LEU B 107     -13.593  -6.945 -19.488  1.00  0.00           C  
ATOM   1679  O   LEU B 107     -12.426  -7.307 -19.321  1.00  0.00           O  
ATOM   1678  CB  LEU B 107     -14.340  -5.020 -18.075  1.00  0.00           C  
ATOM   1680  CG  LEU B 107     -15.370  -4.396 -17.132  1.00  0.00           C  
ATOM   1681  CD1 LEU B 107     -15.034  -2.931 -16.874  1.00  0.00           C  
ATOM   1682  CD2 LEU B 107     -16.775  -4.533 -17.709  1.00  0.00           C  
ATOM   1683  H   LEU B 107     -13.683  -6.729 -16.317  1.00  0.00           H  
ATOM   1684  HA  LEU B 107     -15.491  -6.771 -18.520  1.00  0.00           H  
ATOM   1685  HB2 LEU B 107     -13.350  -4.816 -17.667  1.00  0.00           H  
ATOM   1686  HB3 LEU B 107     -14.419  -4.525 -19.043  1.00  0.00           H  
ATOM   1687  HG  LEU B 107     -15.335  -4.930 -16.182  1.00  0.00           H  
ATOM   1688 HD11 LEU B 107     -15.776  -2.501 -16.201  1.00  0.00           H  
ATOM   1689 HD12 LEU B 107     -15.040  -2.386 -17.818  1.00  0.00           H  
ATOM   1690 HD13 LEU B 107     -14.046  -2.860 -16.419  1.00  0.00           H  
ATOM   1691 HD21 LEU B 107     -17.495  -4.084 -17.025  1.00  0.00           H  
ATOM   1692 HD22 LEU B 107     -16.823  -4.025 -18.672  1.00  0.00           H  
ATOM   1693 HD23 LEU B 107     -17.011  -5.589 -17.843  1.00  0.00           H  
ATOM   1694  N   PRO B 108     -14.165  -6.872 -20.698  1.00  0.00           N  
ATOM   1695  CA  PRO B 108     -13.346  -7.027 -21.903  1.00  0.00           C  
ATOM   1696  C   PRO B 108     -12.171  -6.054 -21.947  1.00  0.00           C  
ATOM   1698  O   PRO B 108     -12.271  -4.936 -21.435  1.00  0.00           O  
ATOM   1697  CB  PRO B 108     -14.333  -6.743 -23.039  1.00  0.00           C  
ATOM   1699  CG  PRO B 108     -15.677  -7.057 -22.464  1.00  0.00           C  
ATOM   1700  CD  PRO B 108     -15.685  -6.647 -21.020  1.00  0.00           C  
ATOM   1701  HA  PRO B 108     -12.982  -8.052 -21.975  1.00  0.00           H  
ATOM   1702  HB2 PRO B 108     -14.280  -5.697 -23.342  1.00  0.00           H  
ATOM   1703  HB3 PRO B 108     -14.126  -7.392 -23.890  1.00  0.00           H  
ATOM   1704  HG2 PRO B 108     -15.870  -8.127 -22.543  1.00  0.00           H  
ATOM   1705  HG3 PRO B 108     -16.445  -6.505 -23.006  1.00  0.00           H  
ATOM   1706  HD2 PRO B 108     -15.981  -5.606 -20.892  1.00  0.00           H  
ATOM   1707  HD3 PRO B 108     -16.315  -7.310 -20.427  1.00  0.00           H  
ATOM   1708  N   VAL B 109     -11.072  -6.399 -22.610  1.00  0.00           N  
ATOM   1709  CA  VAL B 109      -9.843  -5.617 -22.689  1.00  0.00           C  
ATOM   1710  C   VAL B 109     -10.140  -4.248 -23.299  1.00  0.00           C  
ATOM   1712  O   VAL B 109      -9.639  -3.228 -22.821  1.00  0.00           O  
ATOM   1711  CB  VAL B 109      -8.760  -6.345 -23.516  1.00  0.00           C  
ATOM   1713  CG1 VAL B 109      -7.575  -5.419 -23.788  1.00  0.00           C  
ATOM   1714  CG2 VAL B 109      -8.299  -7.610 -22.795  1.00  0.00           C  
ATOM   1715  H   VAL B 109     -11.089  -7.281 -23.103  1.00  0.00           H  
ATOM   1716  HA  VAL B 109      -9.463  -5.469 -21.678  1.00  0.00           H  
ATOM   1717  HB  VAL B 109      -9.196  -6.635 -24.472  1.00  0.00           H  
ATOM   1721 HG11 VAL B 109      -7.924  -4.523 -24.302  1.00  0.00           H  
ATOM   1722 HG12 VAL B 109      -6.846  -5.936 -24.413  1.00  0.00           H  
ATOM   1723 HG13 VAL B 109      -7.110  -5.138 -22.843  1.00  0.00           H  
ATOM   1718 HG21 VAL B 109      -7.478  -7.366 -22.122  1.00  0.00           H  
ATOM   1719 HG22 VAL B 109      -7.962  -8.343 -23.528  1.00  0.00           H  
ATOM   1720 HG23 VAL B 109      -9.128  -8.024 -22.222  1.00  0.00           H  
ATOM   1724  N   GLU B 110     -11.104  -4.171 -24.205  1.00  0.00           N  
ATOM   1725  CA  GLU B 110     -11.525  -2.940 -24.867  1.00  0.00           C  
ATOM   1726  C   GLU B 110     -12.148  -1.964 -23.874  1.00  0.00           C  
ATOM   1728  O   GLU B 110     -11.869  -0.764 -23.917  1.00  0.00           O  
ATOM   1727  CB  GLU B 110     -12.514  -3.247 -25.994  1.00  0.00           C  
ATOM   1729  CG  GLU B 110     -11.917  -4.063 -27.132  1.00  0.00           C  
ATOM   1730  CD  GLU B 110     -11.690  -5.522 -26.769  1.00  0.00           C  
ATOM   1731  OE1 GLU B 110     -12.275  -5.997 -25.769  1.00  0.00           O  
ATOM   1732  OE2 GLU B 110     -10.921  -6.196 -27.489  1.00  0.00           O1-
ATOM   1733  H   GLU B 110     -11.582  -5.025 -24.455  1.00  0.00           H  
ATOM   1734  HA  GLU B 110     -10.645  -2.468 -25.304  1.00  0.00           H  
ATOM   1735  HB2 GLU B 110     -13.351  -3.805 -25.574  1.00  0.00           H  
ATOM   1736  HB3 GLU B 110     -12.888  -2.306 -26.397  1.00  0.00           H  
ATOM   1737  HG2 GLU B 110     -12.597  -4.020 -27.983  1.00  0.00           H  
ATOM   1738  HG3 GLU B 110     -10.964  -3.620 -27.420  1.00  0.00           H  
ATOM   1739  N   ALA B 111     -12.950  -2.445 -22.996  1.00  0.00           N  
ATOM   1740  CA  ALA B 111     -13.561  -1.624 -21.953  1.00  0.00           C  
ATOM   1741  C   ALA B 111     -12.513  -1.134 -20.958  1.00  0.00           C  
ATOM   1743  O   ALA B 111     -12.510   0.039 -20.578  1.00  0.00           O  
ATOM   1742  CB  ALA B 111     -14.652  -2.409 -21.229  1.00  0.00           C  
ATOM   1744  H   ALA B 111     -13.168  -3.431 -23.027  1.00  0.00           H  
ATOM   1745  HA  ALA B 111     -14.019  -0.755 -22.425  1.00  0.00           H  
ATOM   1746  HB1 ALA B 111     -15.097  -1.784 -20.455  1.00  0.00           H  
ATOM   1747  HB2 ALA B 111     -15.420  -2.706 -21.943  1.00  0.00           H  
ATOM   1748  HB3 ALA B 111     -14.218  -3.298 -20.772  1.00  0.00           H  
ATOM   1749  N   LYS B 112     -11.510  -1.911 -20.529  1.00  0.00           N  
ATOM   1750  CA  LYS B 112     -10.429  -1.554 -19.615  1.00  0.00           C  
ATOM   1751  C   LYS B 112      -9.517  -0.495 -20.229  1.00  0.00           C  
ATOM   1753  O   LYS B 112      -9.115   0.453 -19.551  1.00  0.00           O  
ATOM   1752  CB  LYS B 112      -9.614  -2.792 -19.237  1.00  0.00           C  
ATOM   1754  CG  LYS B 112     -10.387  -3.814 -18.417  1.00  0.00           C  
ATOM   1755  CD  LYS B 112      -9.484  -4.945 -17.941  1.00  0.00           C  
ATOM   1756  CE  LYS B 112      -9.165  -5.919 -19.067  1.00  0.00           C  
ATOM   1757  NZ  LYS B 112      -8.495  -7.153 -18.560  1.00  0.00           N1+
ATOM   1758  H   LYS B 112     -11.500  -2.858 -20.880  1.00  0.00           H  
ATOM   1759  HA  LYS B 112     -10.869  -1.143 -18.707  1.00  0.00           H  
ATOM   1760  HB2 LYS B 112      -9.276  -3.274 -20.155  1.00  0.00           H  
ATOM   1761  HB3 LYS B 112      -8.741  -2.475 -18.667  1.00  0.00           H  
ATOM   1762  HG2 LYS B 112     -11.184  -4.232 -19.032  1.00  0.00           H  
ATOM   1763  HG3 LYS B 112     -10.826  -3.319 -17.551  1.00  0.00           H  
ATOM   1764  HD2 LYS B 112      -8.553  -4.520 -17.567  1.00  0.00           H  
ATOM   1765  HD3 LYS B 112      -9.981  -5.483 -17.134  1.00  0.00           H  
ATOM   1766  HE2 LYS B 112     -10.094  -6.201 -19.563  1.00  0.00           H  
ATOM   1767  HE3 LYS B 112      -8.510  -5.429 -19.788  1.00  0.00           H  
ATOM   1768  HZ1 LYS B 112      -9.193  -7.852 -18.348  1.00  0.00           H  
ATOM   1769  HZ2 LYS B 112      -7.973  -6.934 -17.723  1.00  0.00           H  
ATOM   1770  HZ3 LYS B 112      -7.866  -7.509 -19.266  1.00  0.00           H  
ATOM   1771  N   ARG B 113      -9.355  -0.472 -21.543  1.00  0.00           N  
ATOM   1772  CA  ARG B 113      -8.522   0.449 -22.309  1.00  0.00           C  
ATOM   1773  C   ARG B 113      -9.153   1.837 -22.369  1.00  0.00           C  
ATOM   1775  O   ARG B 113      -8.502   2.804 -22.769  1.00  0.00           O  
ATOM   1774  CB  ARG B 113      -8.293  -0.084 -23.725  1.00  0.00           C  
ATOM   1776  CG  ARG B 113      -7.225  -1.162 -23.812  1.00  0.00           C  
ATOM   1777  CD  ARG B 113      -7.108  -1.727 -25.221  1.00  0.00           C  
ATOM   1778  NE  ARG B 113      -5.967  -2.630 -25.346  1.00  0.00           N  
ATOM   1781  CZ  ARG B 113      -5.741  -3.426 -26.387  1.00  0.00           C  
ATOM   1779  NH1 ARG B 113      -6.578  -3.448 -27.418  1.00  0.00           N1+
ATOM   1780  NH2 ARG B 113      -4.671  -4.207 -26.398  1.00  0.00           N  
ATOM   1782  H   ARG B 113      -9.863  -1.167 -22.072  1.00  0.00           H  
ATOM   1783  HA  ARG B 113      -7.555   0.532 -21.813  1.00  0.00           H  
ATOM   1784  HB2 ARG B 113      -9.232  -0.501 -24.091  1.00  0.00           H  
ATOM   1785  HB3 ARG B 113      -8.005   0.747 -24.369  1.00  0.00           H  
ATOM   1786  HG2 ARG B 113      -7.483  -1.970 -23.128  1.00  0.00           H  
ATOM   1787  HG3 ARG B 113      -6.265  -0.738 -23.517  1.00  0.00           H  
ATOM   1788  HD2 ARG B 113      -8.020  -2.275 -25.459  1.00  0.00           H  
ATOM   1789  HD3 ARG B 113      -6.991  -0.905 -25.927  1.00  0.00           H  
ATOM   1790  HE  ARG B 113      -5.301  -2.652 -24.587  1.00  0.00           H  
ATOM   1791 HH11 ARG B 113      -7.396  -2.856 -27.417  1.00  0.00           H  
ATOM   1792 HH12 ARG B 113      -6.396  -4.057 -28.203  1.00  0.00           H  
ATOM   1793 HH21 ARG B 113      -4.030  -4.196 -25.618  1.00  0.00           H  
ATOM   1794 HH22 ARG B 113      -4.496  -4.813 -27.187  1.00  0.00           H  
ATOM   1795  N   ASN B 114     -10.389   1.981 -21.973  1.00  0.00           N  
ATOM   1796  CA  ASN B 114     -11.025   3.293 -21.913  1.00  0.00           C  
ATOM   1797  C   ASN B 114     -10.454   4.141 -20.780  1.00  0.00           C  
ATOM   1799  O   ASN B 114     -10.628   5.361 -20.764  1.00  0.00           O  
ATOM   1798  CB  ASN B 114     -12.540   3.148 -21.756  1.00  0.00           C  
ATOM   1800  CG  ASN B 114     -13.207   2.601 -23.003  1.00  0.00           C  
ATOM   1801  ND2 ASN B 114     -14.300   1.870 -22.820  1.00  0.00           N  
ATOM   1802  OD1 ASN B 114     -12.743   2.834 -24.123  1.00  0.00           O  
ATOM   1803  H   ASN B 114     -10.918   1.164 -21.702  1.00  0.00           H  
ATOM   1804  HA  ASN B 114     -10.829   3.808 -22.854  1.00  0.00           H  
ATOM   1805  HB2 ASN B 114     -12.741   2.470 -20.927  1.00  0.00           H  
ATOM   1806  HB3 ASN B 114     -12.967   4.124 -21.526  1.00  0.00           H  
ATOM   1807 HD21 ASN B 114     -14.646   1.704 -21.886  1.00  0.00           H  
ATOM   1808 HD22 ASN B 114     -14.786   1.480 -23.615  1.00  0.00           H  
ATOM   1809  N   ALA B 115      -9.701   3.492 -19.851  1.00  0.00           N  
ATOM   1810  CA  ALA B 115      -9.107   4.191 -18.715  1.00  0.00           C  
ATOM   1811  C   ALA B 115      -7.662   3.753 -18.495  1.00  0.00           C  
ATOM   1813  O   ALA B 115      -7.287   3.360 -17.388  1.00  0.00           O  
ATOM   1812  CB  ALA B 115      -9.931   3.949 -17.452  1.00  0.00           C  
ATOM   1814  H   ALA B 115      -9.549   2.498 -19.950  1.00  0.00           H  
ATOM   1815  HA  ALA B 115      -9.113   5.260 -18.929  1.00  0.00           H  
ATOM   1816  HB1 ALA B 115     -10.968   4.232 -17.634  1.00  0.00           H  
ATOM   1817  HB2 ALA B 115      -9.884   2.893 -17.185  1.00  0.00           H  
ATOM   1818  HB3 ALA B 115      -9.529   4.548 -16.635  1.00  0.00           H  
ATOM   1819  N   PRO B 116      -6.815   3.845 -19.505  1.00  0.00           N  
ATOM   1820  CA  PRO B 116      -5.425   3.412 -19.352  1.00  0.00           C  
ATOM   1821  C   PRO B 116      -4.651   4.258 -18.343  1.00  0.00           C  
ATOM   1823  O   PRO B 116      -4.908   5.458 -18.212  1.00  0.00           O  
ATOM   1822  CB  PRO B 116      -4.846   3.577 -20.760  1.00  0.00           C  
ATOM   1824  CG  PRO B 116      -5.584   4.739 -21.342  1.00  0.00           C  
ATOM   1825  CD  PRO B 116      -6.989   4.726 -20.812  1.00  0.00           C  
ATOM   1826  HA  PRO B 116      -5.393   2.363 -19.058  1.00  0.00           H  
ATOM   1827  HB2 PRO B 116      -3.777   3.785 -20.714  1.00  0.00           H  
ATOM   1828  HB3 PRO B 116      -5.030   2.680 -21.351  1.00  0.00           H  
ATOM   1829  HG2 PRO B 116      -5.601   4.657 -22.429  1.00  0.00           H  
ATOM   1830  HG3 PRO B 116      -5.092   5.668 -21.053  1.00  0.00           H  
ATOM   1831  HD2 PRO B 116      -7.335   5.732 -20.573  1.00  0.00           H  
ATOM   1832  HD3 PRO B 116      -7.664   4.242 -21.518  1.00  0.00           H  
ATOM   1833  N   CYS B 117      -3.736   3.678 -17.644  1.00  0.00           N  
ATOM   1834  CA  CYS B 117      -2.690   4.369 -16.898  1.00  0.00           C  
ATOM   1835  C   CYS B 117      -1.582   4.849 -17.829  1.00  0.00           C  
ATOM   1837  O   CYS B 117      -0.837   4.039 -18.382  1.00  0.00           O  
ATOM   1836  CB  CYS B 117      -2.104   3.454 -15.823  1.00  0.00           C  
ATOM   1838  SG  CYS B 117      -0.957   4.286 -14.704  1.00  0.00           S  
ATOM   1839  H   CYS B 117      -3.744   2.669 -17.610  1.00  0.00           H  
ATOM   1840  HA  CYS B 117      -3.131   5.238 -16.409  1.00  0.00           H  
ATOM   1841  HB2 CYS B 117      -2.925   3.047 -15.233  1.00  0.00           H  
ATOM   1842  HB3 CYS B 117      -1.582   2.631 -16.311  1.00  0.00           H  
ATOM   1843  HG  CYS B 117      -0.344   5.280 -15.353  1.00  0.00           H  
ATOM   1844  N   PRO B 118      -1.428   6.109 -18.065  1.00  0.00           N  
ATOM   1845  CA  PRO B 118      -0.321   6.599 -18.889  1.00  0.00           C  
ATOM   1846  C   PRO B 118       1.044   6.360 -18.247  1.00  0.00           C  
ATOM   1848  O   PRO B 118       1.153   6.313 -17.019  1.00  0.00           O  
ATOM   1847  CB  PRO B 118      -0.611   8.097 -19.013  1.00  0.00           C  
ATOM   1849  CG  PRO B 118      -2.070   8.229 -18.721  1.00  0.00           C  
ATOM   1850  CD  PRO B 118      -2.458   7.163 -17.737  1.00  0.00           C  
ATOM   1851  HA  PRO B 118      -0.355   6.132 -19.873  1.00  0.00           H  
ATOM   1852  HB2 PRO B 118      -0.022   8.663 -18.291  1.00  0.00           H  
ATOM   1853  HB3 PRO B 118      -0.397   8.440 -20.025  1.00  0.00           H  
ATOM   1854  HG2 PRO B 118      -2.272   9.212 -18.296  1.00  0.00           H  
ATOM   1855  HG3 PRO B 118      -2.641   8.103 -19.641  1.00  0.00           H  
ATOM   1856  HD2 PRO B 118      -3.472   6.804 -17.910  1.00  0.00           H  
ATOM   1857  HD3 PRO B 118      -2.340   7.517 -16.713  1.00  0.00           H  
ATOM   1858  N   LEU B 119       2.121   6.204 -18.919  1.00  0.00           N  
ATOM   1859  CA  LEU B 119       3.462   5.804 -18.507  1.00  0.00           C  
ATOM   1860  C   LEU B 119       4.005   6.744 -17.436  1.00  0.00           C  
ATOM   1862  O   LEU B 119       4.781   6.327 -16.574  1.00  0.00           O  
ATOM   1861  CB  LEU B 119       4.408   5.780 -19.710  1.00  0.00           C  
ATOM   1863  CG  LEU B 119       4.242   4.609 -20.680  1.00  0.00           C  
ATOM   1864  CD1 LEU B 119       5.099   4.825 -21.923  1.00  0.00           C  
ATOM   1865  CD2 LEU B 119       4.603   3.294 -19.997  1.00  0.00           C  
ATOM   1866  H   LEU B 119       2.027   6.390 -19.907  1.00  0.00           H  
ATOM   1867  HA  LEU B 119       3.409   4.799 -18.089  1.00  0.00           H  
ATOM   1868  HB2 LEU B 119       4.253   6.701 -20.272  1.00  0.00           H  
ATOM   1869  HB3 LEU B 119       5.433   5.774 -19.339  1.00  0.00           H  
ATOM   1870  HG  LEU B 119       3.197   4.562 -20.987  1.00  0.00           H  
ATOM   1871 HD11 LEU B 119       4.971   3.984 -22.604  1.00  0.00           H  
ATOM   1872 HD12 LEU B 119       4.792   5.745 -22.420  1.00  0.00           H  
ATOM   1873 HD13 LEU B 119       6.147   4.901 -21.633  1.00  0.00           H  
ATOM   1874 HD21 LEU B 119       4.479   2.472 -20.702  1.00  0.00           H  
ATOM   1875 HD22 LEU B 119       3.948   3.139 -19.139  1.00  0.00           H  
ATOM   1876 HD23 LEU B 119       5.639   3.332 -19.661  1.00  0.00           H  
ATOM   1877  N   ASN B 120       3.570   7.845 -17.206  1.00  0.00           N  
ATOM   1878  CA  ASN B 120       4.049   8.831 -16.243  1.00  0.00           C  
ATOM   1879  C   ASN B 120       2.937   9.278 -15.298  1.00  0.00           C  
ATOM   1881  O   ASN B 120       3.064  10.302 -14.624  1.00  0.00           O  
ATOM   1880  CB  ASN B 120       4.650  10.039 -16.965  1.00  0.00           C  
ATOM   1882  CG  ASN B 120       5.822   9.665 -17.851  1.00  0.00           C  
ATOM   1883  ND2 ASN B 120       6.036  10.440 -18.909  1.00  0.00           N  
ATOM   1884  OD1 ASN B 120       6.529   8.689 -17.589  1.00  0.00           O  
ATOM   1885  H   ASN B 120       2.767   8.121 -17.753  1.00  0.00           H  
ATOM   1886  HA  ASN B 120       4.835   8.368 -15.646  1.00  0.00           H  
ATOM   1887  HB2 ASN B 120       3.877  10.496 -17.583  1.00  0.00           H  
ATOM   1888  HB3 ASN B 120       4.985  10.764 -16.223  1.00  0.00           H  
ATOM   1889 HD21 ASN B 120       5.432  11.230 -19.087  1.00  0.00           H  
ATOM   1890 HD22 ASN B 120       6.802  10.239 -19.535  1.00  0.00           H  
ATOM   1891  N   HIS B 121       1.933   8.588 -15.430  1.00  0.00           N  
ATOM   1892  CA  HIS B 121       0.816   8.876 -14.537  1.00  0.00           C  
ATOM   1893  C   HIS B 121       0.572   7.723 -13.570  1.00  0.00           C  
ATOM   1895  O   HIS B 121       0.806   6.561 -13.911  1.00  0.00           O  
ATOM   1894  CB  HIS B 121      -0.452   9.164 -15.342  1.00  0.00           C  
ATOM   1896  CG  HIS B 121      -0.412  10.463 -16.082  1.00  0.00           C  
ATOM   1897  CD2 HIS B 121      -0.206  10.734 -17.392  1.00  0.00           C  
ATOM   1898  ND1 HIS B 121      -0.593  11.680 -15.460  1.00  0.00           N  
ATOM   1899  CE1 HIS B 121      -0.502  12.645 -16.360  1.00  0.00           C  
ATOM   1900  NE2 HIS B 121      -0.268  12.098 -17.540  1.00  0.00           N  
ATOM   1901  H   HIS B 121       1.881   7.856 -16.123  1.00  0.00           H  
ATOM   1902  HA  HIS B 121       1.062   9.765 -13.956  1.00  0.00           H  
ATOM   1903  HB2 HIS B 121      -1.298   9.185 -14.655  1.00  0.00           H  
ATOM   1904  HB3 HIS B 121      -0.603   8.357 -16.059  1.00  0.00           H  
ATOM   1905  HD2 HIS B 121      -0.026  10.012 -18.175  1.00  0.00           H  
ATOM   1906  HE1 HIS B 121      -0.602  13.702 -16.164  1.00  0.00           H  
ATOM   1907  HE2 HIS B 121      -0.154  12.601 -18.409  1.00  0.00           H  
ATOM   1908  N   GLU B 122      -0.006   8.114 -12.479  1.00  0.00           N  
ATOM   1909  CA  GLU B 122      -0.280   7.209 -11.366  1.00  0.00           C  
ATOM   1910  C   GLU B 122      -1.723   6.715 -11.399  1.00  0.00           C  
ATOM   1912  O   GLU B 122      -2.168   6.019 -10.485  1.00  0.00           O  
ATOM   1911  CB  GLU B 122       0.010   7.897 -10.030  1.00  0.00           C  
ATOM   1913  CG  GLU B 122       1.464   8.311  -9.853  1.00  0.00           C  
ATOM   1914  CD  GLU B 122       1.761   8.888  -8.479  1.00  0.00           C  
ATOM   1915  OE1 GLU B 122       0.848   9.480  -7.859  1.00  0.00           O  
ATOM   1916  OE2 GLU B 122       2.916   8.748  -8.018  1.00  0.00           O1-
ATOM   1917  H   GLU B 122      -0.278   9.083 -12.395  1.00  0.00           H  
ATOM   1918  HA  GLU B 122       0.379   6.346 -11.457  1.00  0.00           H  
ATOM   1919  HB2 GLU B 122      -0.251   7.209  -9.226  1.00  0.00           H  
ATOM   1920  HB3 GLU B 122      -0.619   8.784  -9.950  1.00  0.00           H  
ATOM   1921  HG2 GLU B 122       2.094   7.434 -10.004  1.00  0.00           H  
ATOM   1922  HG3 GLU B 122       1.712   9.057 -10.609  1.00  0.00           H  
ATOM   1923  N   ILE B 123      -2.395   7.087 -12.406  1.00  0.00           N  
ATOM   1924  CA  ILE B 123      -3.823   6.816 -12.278  1.00  0.00           C  
ATOM   1925  C   ILE B 123      -4.324   6.091 -13.525  1.00  0.00           C  
ATOM   1927  O   ILE B 123      -4.014   6.491 -14.650  1.00  0.00           O  
ATOM   1926  CB  ILE B 123      -4.627   8.117 -12.055  1.00  0.00           C  
ATOM   1928  CG1 ILE B 123      -4.117   8.852 -10.810  1.00  0.00           C  
ATOM   1929  CG2 ILE B 123      -6.123   7.813 -11.937  1.00  0.00           C  
ATOM   1930  CD1 ILE B 123      -4.677  10.259 -10.649  1.00  0.00           C  
ATOM   1931  H   ILE B 123      -1.984   7.527 -13.217  1.00  0.00           H  
ATOM   1932  HA  ILE B 123      -3.975   6.165 -11.417  1.00  0.00           H  
ATOM   1933  HB  ILE B 123      -4.477   8.764 -12.919  1.00  0.00           H  
ATOM   1934 HG12 ILE B 123      -3.031   8.921 -10.873  1.00  0.00           H  
ATOM   1935 HG13 ILE B 123      -4.379   8.268  -9.928  1.00  0.00           H  
ATOM   1936 HG21 ILE B 123      -6.672   8.742 -11.780  1.00  0.00           H  
ATOM   1937 HG22 ILE B 123      -6.470   7.336 -12.854  1.00  0.00           H  
ATOM   1938 HG23 ILE B 123      -6.292   7.144 -11.093  1.00  0.00           H  
ATOM   1939 HD11 ILE B 123      -5.507  10.402 -11.341  1.00  0.00           H  
ATOM   1940 HD12 ILE B 123      -5.029  10.395  -9.627  1.00  0.00           H  
ATOM   1941 HD13 ILE B 123      -3.896  10.988 -10.864  1.00  0.00           H  
ATOM   1942  N   GLY B 124      -5.038   5.128 -13.330  1.00  0.00           N  
ATOM   1943  CA  GLY B 124      -5.687   4.375 -14.391  1.00  0.00           C  
ATOM   1944  C   GLY B 124      -5.395   2.888 -14.331  1.00  0.00           C  
ATOM   1945  O   GLY B 124      -4.818   2.401 -13.356  1.00  0.00           O  
ATOM   1946  H   GLY B 124      -5.190   4.833 -12.376  1.00  0.00           H  
ATOM   1947  HA2 GLY B 124      -6.764   4.520 -14.310  1.00  0.00           H  
ATOM   1948  HA3 GLY B 124      -5.351   4.761 -15.353  1.00  0.00           H  
ATOM   1949  N   PHE B 125      -5.975   2.175 -15.315  1.00  0.00           N  
ATOM   1950  CA  PHE B 125      -5.838   0.735 -15.497  1.00  0.00           C  
ATOM   1951  C   PHE B 125      -4.485   0.392 -16.109  1.00  0.00           C  
ATOM   1953  O   PHE B 125      -4.058   1.023 -17.078  1.00  0.00           O  
ATOM   1952  CB  PHE B 125      -6.966   0.194 -16.381  1.00  0.00           C  
ATOM   1954  CG  PHE B 125      -6.793  -1.250 -16.770  1.00  0.00           C  
ATOM   1955  CD1 PHE B 125      -7.196  -2.267 -15.914  1.00  0.00           C  
ATOM   1956  CD2 PHE B 125      -6.228  -1.589 -17.993  1.00  0.00           C  
ATOM   1957  CE1 PHE B 125      -7.038  -3.604 -16.272  1.00  0.00           C  
ATOM   1958  CE2 PHE B 125      -6.067  -2.923 -18.357  1.00  0.00           C  
ATOM   1959  CZ  PHE B 125      -6.471  -3.929 -17.495  1.00  0.00           C  
ATOM   1960  H   PHE B 125      -6.549   2.676 -15.978  1.00  0.00           H  
ATOM   1961  HA  PHE B 125      -5.906   0.256 -14.520  1.00  0.00           H  
ATOM   1962  HB2 PHE B 125      -7.007   0.793 -17.291  1.00  0.00           H  
ATOM   1963  HB3 PHE B 125      -7.911   0.302 -15.848  1.00  0.00           H  
ATOM   1964  HD1 PHE B 125      -7.637  -2.018 -14.960  1.00  0.00           H  
ATOM   1965  HD2 PHE B 125      -5.910  -0.809 -18.669  1.00  0.00           H  
ATOM   1966  HE1 PHE B 125      -7.357  -4.386 -15.598  1.00  0.00           H  
ATOM   1967  HE2 PHE B 125      -5.627  -3.173 -19.311  1.00  0.00           H  
ATOM   1968  HZ  PHE B 125      -6.345  -4.965 -17.775  1.00  0.00           H  
ATOM   1969  N   TYR B 126      -3.821  -0.663 -15.585  1.00  0.00           N  
ATOM   1970  CA  TYR B 126      -2.605  -1.231 -16.157  1.00  0.00           C  
ATOM   1971  C   TYR B 126      -2.599  -2.749 -16.028  1.00  0.00           C  
ATOM   1973  O   TYR B 126      -3.272  -3.307 -15.158  1.00  0.00           O  
ATOM   1972  CB  TYR B 126      -1.365  -0.644 -15.476  1.00  0.00           C  
ATOM   1974  CG  TYR B 126      -1.295  -0.927 -13.995  1.00  0.00           C  
ATOM   1975  CD1 TYR B 126      -1.941  -0.103 -13.077  1.00  0.00           C  
ATOM   1976  CD2 TYR B 126      -0.582  -2.019 -13.511  1.00  0.00           C  
ATOM   1977  CE1 TYR B 126      -1.877  -0.359 -11.711  1.00  0.00           C  
ATOM   1978  CE2 TYR B 126      -0.511  -2.285 -12.148  1.00  0.00           C  
ATOM   1980  CZ  TYR B 126      -1.161  -1.451 -11.257  1.00  0.00           C  
ATOM   1979  OH  TYR B 126      -1.095  -1.710  -9.906  1.00  0.00           O  
ATOM   1981  H   TYR B 126      -4.190  -1.084 -14.745  1.00  0.00           H  
ATOM   1982  HA  TYR B 126      -2.570  -0.975 -17.216  1.00  0.00           H  
ATOM   1983  HB2 TYR B 126      -1.373   0.436 -15.620  1.00  0.00           H  
ATOM   1984  HB3 TYR B 126      -0.476  -1.055 -15.954  1.00  0.00           H  
ATOM   1985  HD1 TYR B 126      -2.501   0.749 -13.432  1.00  0.00           H  
ATOM   1986  HD2 TYR B 126      -0.075  -2.672 -14.206  1.00  0.00           H  
ATOM   1987  HE1 TYR B 126      -2.382   0.290 -11.011  1.00  0.00           H  
ATOM   1988  HE2 TYR B 126       0.047  -3.136 -11.788  1.00  0.00           H  
ATOM   1989  HH  TYR B 126      -1.581  -1.036  -9.426  1.00  0.00           H  
ATOM   1990  N   SER B 127      -1.976  -3.416 -16.981  1.00  0.00           N  
ATOM   1991  CA  SER B 127      -1.885  -4.871 -17.048  1.00  0.00           C  
ATOM   1992  C   SER B 127      -0.487  -5.320 -17.458  1.00  0.00           C  
ATOM   1994  O   SER B 127      -0.024  -5.003 -18.556  1.00  0.00           O  
ATOM   1993  CB  SER B 127      -2.917  -5.429 -18.029  1.00  0.00           C  
ATOM   1995  OG  SER B 127      -2.847  -6.843 -18.083  1.00  0.00           O  
ATOM   1996  H   SER B 127      -1.532  -2.883 -17.715  1.00  0.00           H  
ATOM   1997  HA  SER B 127      -2.099  -5.274 -16.058  1.00  0.00           H  
ATOM   1998  HB2 SER B 127      -3.915  -5.133 -17.705  1.00  0.00           H  
ATOM   1999  HB3 SER B 127      -2.726  -5.022 -19.022  1.00  0.00           H  
ATOM   2000  HG  SER B 127      -1.936  -7.113 -18.216  1.00  0.00           H  
ATOM   2001  N   GLY B 128       0.229  -6.039 -16.554  1.00  0.00           N  
ATOM   2002  CA  GLY B 128       1.600  -6.448 -16.815  1.00  0.00           C  
ATOM   2003  C   GLY B 128       2.588  -5.299 -16.752  1.00  0.00           C  
ATOM   2004  O   GLY B 128       2.371  -4.252 -17.366  1.00  0.00           O  
ATOM   2005  H   GLY B 128      -0.202  -6.296 -15.678  1.00  0.00           H  
ATOM   2006  HA2 GLY B 128       1.887  -7.193 -16.072  1.00  0.00           H  
ATOM   2007  HA3 GLY B 128       1.650  -6.901 -17.805  1.00  0.00           H  
ATOM   2008  N   ALA B 129       3.147  -4.942 -15.436  1.00  0.00           N  
ATOM   2009  CA  ALA B 129       3.982  -3.779 -15.145  1.00  0.00           C  
ATOM   2010  C   ALA B 129       4.875  -3.433 -16.334  1.00  0.00           C  
ATOM   2012  O   ALA B 129       5.207  -4.304 -17.143  1.00  0.00           O  
ATOM   2011  CB  ALA B 129       4.831  -4.031 -13.902  1.00  0.00           C  
ATOM   2013  H   ALA B 129       2.933  -5.558 -14.665  1.00  0.00           H  
ATOM   2014  HA  ALA B 129       3.329  -2.929 -14.948  1.00  0.00           H  
ATOM   2015  HB1 ALA B 129       5.751  -3.451 -13.966  1.00  0.00           H  
ATOM   2016  HB2 ALA B 129       5.074  -5.092 -13.837  1.00  0.00           H  
ATOM   2017  HB3 ALA B 129       4.274  -3.731 -13.015  1.00  0.00           H  
ATOM   2018  N   ASP B 130       5.294  -2.109 -16.348  1.00  0.00           N  
ATOM   2019  CA  ASP B 130       6.236  -1.454 -17.251  1.00  0.00           C  
ATOM   2020  C   ASP B 130       7.574  -2.189 -17.276  1.00  0.00           C  
ATOM   2022  O   ASP B 130       8.310  -2.184 -16.286  1.00  0.00           O  
ATOM   2021  CB  ASP B 130       6.445   0.006 -16.842  1.00  0.00           C  
ATOM   2023  CG  ASP B 130       7.051   0.851 -17.949  1.00  0.00           C  
ATOM   2024  OD1 ASP B 130       7.646   0.285 -18.892  1.00  0.00           O  
ATOM   2025  OD2 ASP B 130       6.936   2.093 -17.876  1.00  0.00           O1-
ATOM   2026  H   ASP B 130       4.891  -1.518 -15.635  1.00  0.00           H  
ATOM   2027  HA  ASP B 130       5.816  -1.472 -18.257  1.00  0.00           H  
ATOM   2028  HB2 ASP B 130       5.479   0.432 -16.569  1.00  0.00           H  
ATOM   2029  HB3 ASP B 130       7.103   0.038 -15.974  1.00  0.00           H  
ATOM   2030  N   SER B 131       7.886  -2.932 -18.306  1.00  0.00           N  
ATOM   2031  CA  SER B 131       9.187  -3.506 -18.632  1.00  0.00           C  
ATOM   2032  C   SER B 131      10.292  -2.458 -18.545  1.00  0.00           C  
ATOM   2034  O   SER B 131      11.477  -2.791 -18.609  1.00  0.00           O  
ATOM   2033  CB  SER B 131       9.166  -4.122 -20.032  1.00  0.00           C  
ATOM   2035  OG  SER B 131       8.877  -3.137 -21.010  1.00  0.00           O  
ATOM   2036  H   SER B 131       7.137  -3.132 -18.953  1.00  0.00           H  
ATOM   2037  HA  SER B 131       9.404  -4.295 -17.912  1.00  0.00           H  
ATOM   2038  HB2 SER B 131      10.141  -4.561 -20.244  1.00  0.00           H  
ATOM   2039  HB3 SER B 131       8.405  -4.901 -20.071  1.00  0.00           H  
ATOM   2040  HG  SER B 131       8.868  -3.542 -21.880  1.00  0.00           H  
ATOM   2041  N   HIS B 132      10.044  -1.182 -18.446  1.00  0.00           N  
ATOM   2042  CA  HIS B 132      11.089  -0.171 -18.333  1.00  0.00           C  
ATOM   2043  C   HIS B 132      11.674  -0.138 -16.926  1.00  0.00           C  
ATOM   2045  O   HIS B 132      12.834   0.237 -16.740  1.00  0.00           O  
ATOM   2044  CB  HIS B 132      10.543   1.208 -18.707  1.00  0.00           C  
ATOM   2046  CG  HIS B 132      10.041   1.294 -20.114  1.00  0.00           C  
ATOM   2047  CD2 HIS B 132       8.794   1.491 -20.603  1.00  0.00           C  
ATOM   2048  ND1 HIS B 132      10.870   1.168 -21.208  1.00  0.00           N  
ATOM   2049  CE1 HIS B 132      10.151   1.285 -22.312  1.00  0.00           C  
ATOM   2050  NE2 HIS B 132       8.889   1.481 -21.972  1.00  0.00           N  
ATOM   2051  H   HIS B 132       9.081  -0.879 -18.448  1.00  0.00           H  
ATOM   2052  HA  HIS B 132      11.888  -0.424 -19.030  1.00  0.00           H  
ATOM   2053  HB2 HIS B 132       9.720   1.447 -18.033  1.00  0.00           H  
ATOM   2054  HB3 HIS B 132      11.333   1.946 -18.571  1.00  0.00           H  
ATOM   2055  HD2 HIS B 132       7.893   1.630 -20.024  1.00  0.00           H  
ATOM   2056  HE1 HIS B 132      10.531   1.230 -23.321  1.00  0.00           H  
ATOM   2057  HE2 HIS B 132       8.120   1.604 -22.615  1.00  0.00           H  
ATOM   2058  N   ILE B 133      10.858  -0.632 -16.057  1.00  0.00           N  
ATOM   2059  CA  ILE B 133      11.270  -0.593 -14.658  1.00  0.00           C  
ATOM   2060  C   ILE B 133      11.835  -1.951 -14.248  1.00  0.00           C  
ATOM   2062  O   ILE B 133      12.832  -2.023 -13.526  1.00  0.00           O  
ATOM   2061  CB  ILE B 133      10.096  -0.199 -13.734  1.00  0.00           C  
ATOM   2063  CG1 ILE B 133       9.535   1.170 -14.136  1.00  0.00           C  
ATOM   2064  CG2 ILE B 133      10.538  -0.201 -12.267  1.00  0.00           C  
ATOM   2065  CD1 ILE B 133       8.270   1.564 -13.387  1.00  0.00           C  
ATOM   2066  H   ILE B 133       9.971  -1.029 -16.334  1.00  0.00           H  
ATOM   2067  HA  ILE B 133      12.057   0.154 -14.552  1.00  0.00           H  
ATOM   2068  HB  ILE B 133       9.305  -0.940 -13.853  1.00  0.00           H  
ATOM   2069 HG12 ILE B 133      10.298   1.924 -13.941  1.00  0.00           H  
ATOM   2070 HG13 ILE B 133       9.320   1.159 -15.204  1.00  0.00           H  
ATOM   2071 HG21 ILE B 133      11.221  -1.032 -12.094  1.00  0.00           H  
ATOM   2072 HG22 ILE B 133       9.664  -0.310 -11.625  1.00  0.00           H  
ATOM   2073 HG23 ILE B 133      11.043   0.738 -12.038  1.00  0.00           H  
ATOM   2074 HD11 ILE B 133       7.423   1.555 -14.073  1.00  0.00           H  
ATOM   2075 HD12 ILE B 133       8.391   2.565 -12.972  1.00  0.00           H  
ATOM   2076 HD13 ILE B 133       8.090   0.855 -12.579  1.00  0.00           H  
ATOM   2077  N   PHE B 134      11.250  -2.927 -14.890  1.00  0.00           N  
ATOM   2078  CA  PHE B 134      11.619  -4.289 -14.521  1.00  0.00           C  
ATOM   2079  C   PHE B 134      12.092  -5.071 -15.740  1.00  0.00           C  
ATOM   2081  O   PHE B 134      11.498  -4.973 -16.816  1.00  0.00           O  
ATOM   2080  CB  PHE B 134      10.437  -5.007 -13.862  1.00  0.00           C  
ATOM   2082  CG  PHE B 134       9.879  -4.286 -12.664  1.00  0.00           C  
ATOM   2083  CD1 PHE B 134      10.606  -4.206 -11.483  1.00  0.00           C  
ATOM   2084  CD2 PHE B 134       8.627  -3.688 -12.721  1.00  0.00           C  
ATOM   2085  CE1 PHE B 134      10.092  -3.540 -10.373  1.00  0.00           C  
ATOM   2086  CE2 PHE B 134       8.107  -3.020 -11.616  1.00  0.00           C  
ATOM   2087  CZ  PHE B 134       8.841  -2.948 -10.443  1.00  0.00           C  
ATOM   2088  H   PHE B 134      10.569  -2.746 -15.613  1.00  0.00           H  
ATOM   2089  HA  PHE B 134      12.438  -4.242 -13.803  1.00  0.00           H  
ATOM   2090  HB2 PHE B 134       9.643  -5.111 -14.601  1.00  0.00           H  
ATOM   2091  HB3 PHE B 134      10.760  -6.001 -13.553  1.00  0.00           H  
ATOM   2092  HD1 PHE B 134      11.581  -4.666 -11.425  1.00  0.00           H  
ATOM   2093  HD2 PHE B 134       8.050  -3.742 -13.633  1.00  0.00           H  
ATOM   2094  HE1 PHE B 134      10.667  -3.485  -9.460  1.00  0.00           H  
ATOM   2095  HE2 PHE B 134       7.132  -2.558 -11.673  1.00  0.00           H  
ATOM   2096  HZ  PHE B 134       8.439  -2.431  -9.584  1.00  0.00           H  
ATOM   2097  N   LYS B 135      13.063  -5.916 -15.519  1.00  0.00           N  
ATOM   2098  CA  LYS B 135      13.619  -6.804 -16.536  1.00  0.00           C  
ATOM   2099  C   LYS B 135      12.618  -7.888 -16.926  1.00  0.00           C  
ATOM   2101  O   LYS B 135      12.733  -8.490 -17.996  1.00  0.00           O  
ATOM   2100  CB  LYS B 135      14.916  -7.444 -16.038  1.00  0.00           C  
ATOM   2102  CG  LYS B 135      15.633  -8.285 -17.084  1.00  0.00           C  
ATOM   2103  CD  LYS B 135      16.952  -8.833 -16.553  1.00  0.00           C  
ATOM   2104  CE  LYS B 135      17.602  -9.786 -17.546  1.00  0.00           C  
ATOM   2105  NZ  LYS B 135      18.831 -10.420 -16.982  1.00  0.00           N1+
ATOM   2106  H   LYS B 135      13.453  -5.958 -14.588  1.00  0.00           H  
ATOM   2107  HA  LYS B 135      13.846  -6.212 -17.422  1.00  0.00           H  
ATOM   2108  HB2 LYS B 135      14.678  -8.084 -15.188  1.00  0.00           H  
ATOM   2109  HB3 LYS B 135      15.589  -6.655 -15.703  1.00  0.00           H  
ATOM   2110  HG2 LYS B 135      14.992  -9.120 -17.368  1.00  0.00           H  
ATOM   2111  HG3 LYS B 135      15.829  -7.671 -17.963  1.00  0.00           H  
ATOM   2112  HD2 LYS B 135      17.631  -8.001 -16.365  1.00  0.00           H  
ATOM   2113  HD3 LYS B 135      16.768  -9.362 -15.618  1.00  0.00           H  
ATOM   2114  HE2 LYS B 135      16.888 -10.568 -17.804  1.00  0.00           H  
ATOM   2115  HE3 LYS B 135      17.867  -9.235 -18.448  1.00  0.00           H  
ATOM   2116  HZ1 LYS B 135      19.233 -11.044 -17.667  1.00  0.00           H  
ATOM   2117  HZ2 LYS B 135      18.589 -10.943 -16.152  1.00  0.00           H  
ATOM   2118  HZ3 LYS B 135      19.501  -9.703 -16.745  1.00  0.00           H  
ATOM   2119  N   HIS B 136      11.689  -8.177 -16.076  1.00  0.00           N  
ATOM   2120  CA  HIS B 136      10.662  -9.203 -16.219  1.00  0.00           C  
ATOM   2121  C   HIS B 136       9.269  -8.622 -16.002  1.00  0.00           C  
ATOM   2123  O   HIS B 136       9.077  -7.766 -15.136  1.00  0.00           O  
ATOM   2122  CB  HIS B 136      10.911 -10.351 -15.239  1.00  0.00           C  
ATOM   2124  CG  HIS B 136      12.245 -11.006 -15.408  1.00  0.00           C  
ATOM   2125  CD2 HIS B 136      13.381 -10.910 -14.677  1.00  0.00           C  
ATOM   2126  ND1 HIS B 136      12.521 -11.879 -16.438  1.00  0.00           N  
ATOM   2127  CE1 HIS B 136      13.772 -12.294 -16.332  1.00  0.00           C  
ATOM   2128  NE2 HIS B 136      14.316 -11.721 -15.272  1.00  0.00           N  
ATOM   2129  H   HIS B 136      11.672  -7.636 -15.223  1.00  0.00           H  
ATOM   2130  HA  HIS B 136      10.713  -9.601 -17.233  1.00  0.00           H  
ATOM   2131  HB2 HIS B 136      10.847  -9.958 -14.225  1.00  0.00           H  
ATOM   2132  HB3 HIS B 136      10.132 -11.102 -15.374  1.00  0.00           H  
ATOM   2133  HD2 HIS B 136      13.525 -10.308 -13.792  1.00  0.00           H  
ATOM   2134  HE1 HIS B 136      14.266 -12.985 -16.999  1.00  0.00           H  
ATOM   2135  HE2 HIS B 136      15.264 -11.857 -14.952  1.00  0.00           H  
ATOM   2136  N   LEU B 137       8.333  -9.130 -16.785  1.00  0.00           N  
ATOM   2137  CA  LEU B 137       6.925  -8.785 -16.624  1.00  0.00           C  
ATOM   2138  C   LEU B 137       6.349  -9.426 -15.366  1.00  0.00           C  
ATOM   2140  O   LEU B 137       6.827 -10.474 -14.924  1.00  0.00           O  
ATOM   2139  CB  LEU B 137       6.121  -9.225 -17.850  1.00  0.00           C  
ATOM   2141  CG  LEU B 137       6.493  -8.564 -19.178  1.00  0.00           C  
ATOM   2142  CD1 LEU B 137       5.660  -9.150 -20.313  1.00  0.00           C  
ATOM   2143  CD2 LEU B 137       6.304  -7.053 -19.094  1.00  0.00           C  
ATOM   2144  H   LEU B 137       8.600  -9.775 -17.515  1.00  0.00           H  
ATOM   2145  HA  LEU B 137       6.844  -7.702 -16.528  1.00  0.00           H  
ATOM   2146  HB2 LEU B 137       5.071  -9.008 -17.654  1.00  0.00           H  
ATOM   2147  HB3 LEU B 137       6.232 -10.304 -17.962  1.00  0.00           H  
ATOM   2148  HG  LEU B 137       7.544  -8.769 -19.382  1.00  0.00           H  
ATOM   2149 HD11 LEU B 137       5.936  -8.670 -21.252  1.00  0.00           H  
ATOM   2150 HD12 LEU B 137       5.847 -10.222 -20.385  1.00  0.00           H  
ATOM   2151 HD13 LEU B 137       4.602  -8.978 -20.114  1.00  0.00           H  
ATOM   2152 HD21 LEU B 137       6.573  -6.599 -20.048  1.00  0.00           H  
ATOM   2153 HD22 LEU B 137       6.942  -6.651 -18.307  1.00  0.00           H  
ATOM   2154 HD23 LEU B 137       5.262  -6.829 -18.867  1.00  0.00           H  
ATOM   2155  N   ILE B 138       5.316  -8.837 -14.766  1.00  0.00           N  
ATOM   2156  CA  ILE B 138       4.578  -9.350 -13.617  1.00  0.00           C  
ATOM   2157  C   ILE B 138       3.195  -9.821 -14.061  1.00  0.00           C  
ATOM   2159  O   ILE B 138       2.597  -9.242 -14.971  1.00  0.00           O  
ATOM   2158  CB  ILE B 138       4.450  -8.284 -12.506  1.00  0.00           C  
ATOM   2160  CG1 ILE B 138       3.800  -7.011 -13.059  1.00  0.00           C  
ATOM   2161  CG2 ILE B 138       5.819  -7.977 -11.892  1.00  0.00           C  
ATOM   2162  CD1 ILE B 138       3.517  -5.951 -12.004  1.00  0.00           C  
ATOM   2163  H   ILE B 138       5.015  -7.950 -15.143  1.00  0.00           H  
ATOM   2164  HA  ILE B 138       5.120 -10.205 -13.213  1.00  0.00           H  
ATOM   2165  HB  ILE B 138       3.806  -8.683 -11.722  1.00  0.00           H  
ATOM   2166 HG12 ILE B 138       2.856  -7.285 -13.531  1.00  0.00           H  
ATOM   2167 HG13 ILE B 138       4.457  -6.584 -13.816  1.00  0.00           H  
ATOM   2168 HG21 ILE B 138       5.707  -7.224 -11.112  1.00  0.00           H  
ATOM   2169 HG22 ILE B 138       6.236  -8.887 -11.461  1.00  0.00           H  
ATOM   2170 HG23 ILE B 138       6.488  -7.602 -12.666  1.00  0.00           H  
ATOM   2171 HD11 ILE B 138       3.013  -6.410 -11.154  1.00  0.00           H  
ATOM   2172 HD12 ILE B 138       2.879  -5.176 -12.430  1.00  0.00           H  
ATOM   2173 HD13 ILE B 138       4.456  -5.508 -11.674  1.00  0.00           H  
ATOM   2174  N   TRP B 139       2.606 -10.898 -13.450  1.00  0.00           N  
ATOM   2175  CA  TRP B 139       1.322 -11.513 -13.767  1.00  0.00           C  
ATOM   2176  C   TRP B 139       0.209 -10.928 -12.904  1.00  0.00           C  
ATOM   2178  O   TRP B 139      -0.371 -11.627 -12.069  1.00  0.00           O  
ATOM   2177  CB  TRP B 139       1.390 -13.031 -13.574  1.00  0.00           C  
ATOM   2179  CG  TRP B 139       0.232 -13.773 -14.170  1.00  0.00           C  
ATOM   2180  CD1 TRP B 139      -0.805 -14.359 -13.498  1.00  0.00           C  
ATOM   2181  CD2 TRP B 139      -0.004 -14.014 -15.561  1.00  0.00           C  
ATOM   2182  CE2 TRP B 139      -1.205 -14.751 -15.659  1.00  0.00           C  
ATOM   2183  CE3 TRP B 139       0.683 -13.676 -16.734  1.00  0.00           C  
ATOM   2184  NE1 TRP B 139      -1.673 -14.948 -14.388  1.00  0.00           N  
ATOM   2186  CZ2 TRP B 139      -1.733 -15.157 -16.887  1.00  0.00           C  
ATOM   2187  CZ3 TRP B 139       0.156 -14.081 -17.955  1.00  0.00           C  
ATOM   2185  CH2 TRP B 139      -1.041 -14.814 -18.020  1.00  0.00           C  
ATOM   2188  H   TRP B 139       3.123 -11.315 -12.689  1.00  0.00           H  
ATOM   2189  HA  TRP B 139       1.091 -11.309 -14.812  1.00  0.00           H  
ATOM   2190  HB2 TRP B 139       1.417 -13.240 -12.505  1.00  0.00           H  
ATOM   2191  HB3 TRP B 139       2.311 -13.400 -14.025  1.00  0.00           H  
ATOM   2192  HD1 TRP B 139      -0.925 -14.359 -12.425  1.00  0.00           H  
ATOM   2197  HE1 TRP B 139      -2.518 -15.445 -14.143  1.00  0.00           H  
ATOM   2193  HE3 TRP B 139       1.603 -13.112 -16.691  1.00  0.00           H  
ATOM   2195  HZ2 TRP B 139      -2.653 -15.721 -16.942  1.00  0.00           H  
ATOM   2196  HZ3 TRP B 139       0.675 -13.828 -18.868  1.00  0.00           H  
ATOM   2194  HH2 TRP B 139      -1.425 -15.114 -18.984  1.00  0.00           H  
ATOM   2198  N   HIS B 140      -0.141  -9.734 -13.285  1.00  0.00           N  
ATOM   2199  CA  HIS B 140      -1.016  -8.889 -12.481  1.00  0.00           C  
ATOM   2200  C   HIS B 140      -1.722  -7.848 -13.343  1.00  0.00           C  
ATOM   2202  O   HIS B 140      -1.138  -7.324 -14.294  1.00  0.00           O  
ATOM   2201  CB  HIS B 140      -0.222  -8.200 -11.369  1.00  0.00           C  
ATOM   2203  CG  HIS B 140      -0.929  -7.028 -10.765  1.00  0.00           C  
ATOM   2204  CD2 HIS B 140      -1.939  -6.966  -9.867  1.00  0.00           C  
ATOM   2205  ND1 HIS B 140      -0.611  -5.725 -11.080  1.00  0.00           N  
ATOM   2206  CE1 HIS B 140      -1.397  -4.909 -10.399  1.00  0.00           C  
ATOM   2207  NE2 HIS B 140      -2.213  -5.637  -9.655  1.00  0.00           N  
ATOM   2208  H   HIS B 140       0.205  -9.381 -14.166  1.00  0.00           H  
ATOM   2209  HA  HIS B 140      -1.774  -9.522 -12.019  1.00  0.00           H  
ATOM   2210  HB2 HIS B 140       0.724  -7.854 -11.785  1.00  0.00           H  
ATOM   2211  HB3 HIS B 140      -0.015  -8.927 -10.584  1.00  0.00           H  
ATOM   2214  HD1 HIS B 140       0.108  -5.439 -11.728  1.00  0.00           H  
ATOM   2212  HD2 HIS B 140      -2.437  -7.805  -9.403  1.00  0.00           H  
ATOM   2213  HE1 HIS B 140      -1.376  -3.830 -10.443  1.00  0.00           H  
ATOM   2215  N   GLU B 141      -2.967  -7.528 -13.018  1.00  0.00           N  
ATOM   2216  CA  GLU B 141      -3.682  -6.328 -13.441  1.00  0.00           C  
ATOM   2217  C   GLU B 141      -3.968  -5.409 -12.257  1.00  0.00           C  
ATOM   2219  O   GLU B 141      -4.205  -5.879 -11.142  1.00  0.00           O  
ATOM   2218  CB  GLU B 141      -4.989  -6.701 -14.145  1.00  0.00           C  
ATOM   2220  CG  GLU B 141      -4.800  -7.595 -15.362  1.00  0.00           C  
ATOM   2221  CD  GLU B 141      -6.081  -7.816 -16.149  1.00  0.00           C  
ATOM   2222  OE1 GLU B 141      -6.595  -6.850 -16.757  1.00  0.00           O  
ATOM   2223  OE2 GLU B 141      -6.576  -8.966 -16.158  1.00  0.00           O1-
ATOM   2224  H   GLU B 141      -3.466  -8.174 -12.423  1.00  0.00           H  
ATOM   2225  HA  GLU B 141      -3.054  -5.788 -14.149  1.00  0.00           H  
ATOM   2226  HB2 GLU B 141      -5.626  -7.223 -13.431  1.00  0.00           H  
ATOM   2227  HB3 GLU B 141      -5.491  -5.786 -14.458  1.00  0.00           H  
ATOM   2228  HG2 GLU B 141      -4.429  -8.563 -15.026  1.00  0.00           H  
ATOM   2229  HG3 GLU B 141      -4.057  -7.143 -16.019  1.00  0.00           H  
ATOM   2230  N   GLY B 142      -4.027  -4.124 -12.530  1.00  0.00           N  
ATOM   2231  CA  GLY B 142      -4.318  -3.161 -11.480  1.00  0.00           C  
ATOM   2232  C   GLY B 142      -5.096  -1.955 -11.975  1.00  0.00           C  
ATOM   2233  O   GLY B 142      -5.049  -1.624 -13.161  1.00  0.00           O  
ATOM   2234  H   GLY B 142      -3.869  -3.804 -13.475  1.00  0.00           H  
ATOM   2235  HA2 GLY B 142      -4.904  -3.658 -10.707  1.00  0.00           H  
ATOM   2236  HA3 GLY B 142      -3.379  -2.820 -11.045  1.00  0.00           H  
ATOM   2237  N   LEU B 143      -5.798  -1.349 -11.097  1.00  0.00           N  
ATOM   2238  CA  LEU B 143      -6.352  -0.004 -11.196  1.00  0.00           C  
ATOM   2239  C   LEU B 143      -5.850   0.876 -10.056  1.00  0.00           C  
ATOM   2241  O   LEU B 143      -6.103   0.585  -8.884  1.00  0.00           O  
ATOM   2240  CB  LEU B 143      -7.882  -0.052 -11.184  1.00  0.00           C  
ATOM   2242  CG  LEU B 143      -8.603   1.297 -11.184  1.00  0.00           C  
ATOM   2243  CD1 LEU B 143      -8.324   2.047 -12.483  1.00  0.00           C  
ATOM   2244  CD2 LEU B 143     -10.102   1.103 -10.985  1.00  0.00           C  
ATOM   2245  H   LEU B 143      -5.990  -1.855 -10.244  1.00  0.00           H  
ATOM   2246  HA  LEU B 143      -6.028   0.435 -12.140  1.00  0.00           H  
ATOM   2247  HB2 LEU B 143      -8.204  -0.600 -12.069  1.00  0.00           H  
ATOM   2248  HB3 LEU B 143      -8.200  -0.609 -10.303  1.00  0.00           H  
ATOM   2249  HG  LEU B 143      -8.220   1.892 -10.355  1.00  0.00           H  
ATOM   2253 HD11 LEU B 143      -8.844   3.005 -12.469  1.00  0.00           H  
ATOM   2254 HD12 LEU B 143      -7.252   2.217 -12.581  1.00  0.00           H  
ATOM   2255 HD13 LEU B 143      -8.677   1.455 -13.327  1.00  0.00           H  
ATOM   2250 HD21 LEU B 143     -10.537   2.017 -10.582  1.00  0.00           H  
ATOM   2251 HD22 LEU B 143     -10.568   0.871 -11.943  1.00  0.00           H  
ATOM   2252 HD23 LEU B 143     -10.273   0.282 -10.289  1.00  0.00           H  
ATOM   2256  N   GLN B 144      -5.200   1.937 -10.375  1.00  0.00           N  
ATOM   2257  CA  GLN B 144      -4.787   2.963  -9.423  1.00  0.00           C  
ATOM   2258  C   GLN B 144      -5.692   4.189  -9.509  1.00  0.00           C  
ATOM   2260  O   GLN B 144      -5.973   4.684 -10.602  1.00  0.00           O  
ATOM   2259  CB  GLN B 144      -3.332   3.367  -9.666  1.00  0.00           C  
ATOM   2261  CG  GLN B 144      -2.772   4.314  -8.614  1.00  0.00           C  
ATOM   2262  CD  GLN B 144      -1.263   4.228  -8.489  1.00  0.00           C  
ATOM   2263  NE2 GLN B 144      -0.673   5.170  -7.761  1.00  0.00           N  
ATOM   2264  OE1 GLN B 144      -0.632   3.321  -9.042  1.00  0.00           O  
ATOM   2265  H   GLN B 144      -4.959   2.070 -11.347  1.00  0.00           H  
ATOM   2266  HA  GLN B 144      -4.865   2.549  -8.418  1.00  0.00           H  
ATOM   2267  HB2 GLN B 144      -2.722   2.464  -9.675  1.00  0.00           H  
ATOM   2268  HB3 GLN B 144      -3.261   3.847 -10.642  1.00  0.00           H  
ATOM   2269  HG2 GLN B 144      -3.041   5.335  -8.886  1.00  0.00           H  
ATOM   2270  HG3 GLN B 144      -3.220   4.076  -7.650  1.00  0.00           H  
ATOM   2271 HE21 GLN B 144      -1.228   5.893  -7.326  1.00  0.00           H  
ATOM   2272 HE22 GLN B 144       0.330   5.163  -7.643  1.00  0.00           H  
ATOM   2273  N   LEU B 145      -6.147   4.708  -8.347  1.00  0.00           N  
ATOM   2274  CA  LEU B 145      -7.012   5.868  -8.156  1.00  0.00           C  
ATOM   2275  C   LEU B 145      -6.463   6.782  -7.067  1.00  0.00           C  
ATOM   2277  O   LEU B 145      -5.926   6.307  -6.064  1.00  0.00           O  
ATOM   2276  CB  LEU B 145      -8.433   5.423  -7.798  1.00  0.00           C  
ATOM   2278  CG  LEU B 145      -9.147   4.542  -8.824  1.00  0.00           C  
ATOM   2279  CD1 LEU B 145     -10.426   3.965  -8.229  1.00  0.00           C  
ATOM   2280  CD2 LEU B 145      -9.450   5.335 -10.091  1.00  0.00           C  
ATOM   2281  H   LEU B 145      -5.852   4.234  -7.506  1.00  0.00           H  
ATOM   2282  HA  LEU B 145      -7.050   6.428  -9.090  1.00  0.00           H  
ATOM   2283  HB2 LEU B 145      -9.035   6.320  -7.655  1.00  0.00           H  
ATOM   2284  HB3 LEU B 145      -8.394   4.883  -6.852  1.00  0.00           H  
ATOM   2285  HG  LEU B 145      -8.487   3.715  -9.086  1.00  0.00           H  
ATOM   2286 HD11 LEU B 145     -10.923   3.340  -8.971  1.00  0.00           H  
ATOM   2287 HD12 LEU B 145     -11.090   4.779  -7.936  1.00  0.00           H  
ATOM   2288 HD13 LEU B 145     -10.181   3.364  -7.354  1.00  0.00           H  
ATOM   2289 HD21 LEU B 145      -9.958   4.692 -10.810  1.00  0.00           H  
ATOM   2290 HD22 LEU B 145      -8.518   5.698 -10.524  1.00  0.00           H  
ATOM   2291 HD23 LEU B 145     -10.090   6.182  -9.845  1.00  0.00           H  
ATOM   2292  N   PHE B 146      -6.600   8.086  -7.212  1.00  0.00           N  
ATOM   2293  CA  PHE B 146      -6.449   8.982  -6.072  1.00  0.00           C  
ATOM   2294  C   PHE B 146      -7.681   8.933  -5.177  1.00  0.00           C  
ATOM   2296  O   PHE B 146      -8.785   8.647  -5.647  1.00  0.00           O  
ATOM   2295  CB  PHE B 146      -6.200  10.418  -6.545  1.00  0.00           C  
ATOM   2297  CG  PHE B 146      -4.849  10.625  -7.173  1.00  0.00           C  
ATOM   2298  CD1 PHE B 146      -3.689  10.269  -6.495  1.00  0.00           C  
ATOM   2299  CD2 PHE B 146      -4.737  11.176  -8.443  1.00  0.00           C  
ATOM   2300  CE1 PHE B 146      -2.437  10.459  -7.074  1.00  0.00           C  
ATOM   2301  CE2 PHE B 146      -3.489  11.369  -9.029  1.00  0.00           C  
ATOM   2302  CZ  PHE B 146      -2.340  11.011  -8.342  1.00  0.00           C  
ATOM   2303  H   PHE B 146      -6.812   8.468  -8.123  1.00  0.00           H  
ATOM   2304  HA  PHE B 146      -5.587   8.657  -5.490  1.00  0.00           H  
ATOM   2305  HB2 PHE B 146      -6.963  10.675  -7.280  1.00  0.00           H  
ATOM   2306  HB3 PHE B 146      -6.296  11.089  -5.692  1.00  0.00           H  
ATOM   2307  HD1 PHE B 146      -3.760   9.840  -5.507  1.00  0.00           H  
ATOM   2308  HD2 PHE B 146      -5.629  11.458  -8.983  1.00  0.00           H  
ATOM   2309  HE1 PHE B 146      -1.544  10.177  -6.537  1.00  0.00           H  
ATOM   2310  HE2 PHE B 146      -3.416  11.797 -10.018  1.00  0.00           H  
ATOM   2311  HZ  PHE B 146      -1.371  11.162  -8.794  1.00  0.00           H  
ATOM   2312  N   CYS B 147      -7.520   9.238  -3.933  1.00  0.00           N  
ATOM   2313  CA  CYS B 147      -8.623   9.339  -2.983  1.00  0.00           C  
ATOM   2314  C   CYS B 147      -9.445  10.598  -3.233  1.00  0.00           C  
ATOM   2316  O   CYS B 147      -9.747  11.343  -2.300  1.00  0.00           O  
ATOM   2315  CB  CYS B 147      -8.096   9.340  -1.548  1.00  0.00           C  
ATOM   2317  SG  CYS B 147      -7.516   7.725  -0.984  1.00  0.00           S  
ATOM   2318  H   CYS B 147      -6.583   9.416  -3.600  1.00  0.00           H  
ATOM   2319  HA  CYS B 147      -9.271   8.472  -3.113  1.00  0.00           H  
ATOM   2320  HB2 CYS B 147      -7.266  10.044  -1.487  1.00  0.00           H  
ATOM   2321  HB3 CYS B 147      -8.891   9.678  -0.883  1.00  0.00           H  
ATOM   2322  HG  CYS B 147      -7.323   7.758   0.337  1.00  0.00           H  
ATOM   2323  N   ASP B 148      -9.733  10.862  -4.403  1.00  0.00           N  
ATOM   2324  CA  ASP B 148     -10.630  11.902  -4.898  1.00  0.00           C  
ATOM   2325  C   ASP B 148     -11.916  11.298  -5.458  1.00  0.00           C  
ATOM   2327  O   ASP B 148     -11.885  10.576  -6.456  1.00  0.00           O  
ATOM   2326  CB  ASP B 148      -9.934  12.745  -5.969  1.00  0.00           C  
ATOM   2328  CG  ASP B 148     -10.809  13.866  -6.501  1.00  0.00           C  
ATOM   2329  OD1 ASP B 148     -11.990  13.959  -6.105  1.00  0.00           O  
ATOM   2330  OD2 ASP B 148     -10.312  14.663  -7.327  1.00  0.00           O1-
ATOM   2331  H   ASP B 148      -9.293  10.287  -5.107  1.00  0.00           H  
ATOM   2332  HA  ASP B 148     -10.892  12.554  -4.065  1.00  0.00           H  
ATOM   2333  HB2 ASP B 148      -9.034  13.182  -5.537  1.00  0.00           H  
ATOM   2334  HB3 ASP B 148      -9.648  12.097  -6.798  1.00  0.00           H  
ATOM   2335  N   PRO B 149     -13.081  11.640  -4.883  1.00  0.00           N  
ATOM   2336  CA  PRO B 149     -14.373  11.098  -5.310  1.00  0.00           C  
ATOM   2337  C   PRO B 149     -14.687  11.404  -6.773  1.00  0.00           C  
ATOM   2339  O   PRO B 149     -15.364  10.618  -7.441  1.00  0.00           O  
ATOM   2338  CB  PRO B 149     -15.371  11.792  -4.380  1.00  0.00           C  
ATOM   2340  CG  PRO B 149     -14.606  12.048  -3.122  1.00  0.00           C  
ATOM   2341  CD  PRO B 149     -13.201  12.432  -3.487  1.00  0.00           C  
ATOM   2342  HA  PRO B 149     -14.397  10.021  -5.143  1.00  0.00           H  
ATOM   2343  HB2 PRO B 149     -16.227  11.146  -4.184  1.00  0.00           H  
ATOM   2344  HB3 PRO B 149     -15.702  12.734  -4.818  1.00  0.00           H  
ATOM   2345  HG2 PRO B 149     -15.076  12.859  -2.565  1.00  0.00           H  
ATOM   2346  HG3 PRO B 149     -14.592  11.145  -2.512  1.00  0.00           H  
ATOM   2347  HD2 PRO B 149     -12.477  12.079  -2.753  1.00  0.00           H  
ATOM   2348  HD3 PRO B 149     -13.115  13.508  -3.638  1.00  0.00           H  
ATOM   2349  N   VAL B 150     -14.257  12.548  -7.323  1.00  0.00           N  
ATOM   2350  CA  VAL B 150     -14.456  12.913  -8.722  1.00  0.00           C  
ATOM   2351  C   VAL B 150     -13.632  11.991  -9.618  1.00  0.00           C  
ATOM   2353  O   VAL B 150     -14.149  11.436 -10.591  1.00  0.00           O  
ATOM   2352  CB  VAL B 150     -14.078  14.388  -8.983  1.00  0.00           C  
ATOM   2354  CG1 VAL B 150     -14.265  14.740 -10.458  1.00  0.00           C  
ATOM   2355  CG2 VAL B 150     -14.909  15.316  -8.099  1.00  0.00           C  
ATOM   2356  H   VAL B 150     -13.763  13.200  -6.731  1.00  0.00           H  
ATOM   2357  HA  VAL B 150     -15.510  12.779  -8.966  1.00  0.00           H  
ATOM   2358  HB  VAL B 150     -13.027  14.523  -8.729  1.00  0.00           H  
ATOM   2359 HG11 VAL B 150     -13.665  14.068 -11.071  1.00  0.00           H  
ATOM   2360 HG12 VAL B 150     -15.316  14.635 -10.726  1.00  0.00           H  
ATOM   2361 HG13 VAL B 150     -13.948  15.769 -10.629  1.00  0.00           H  
ATOM   2362 HG21 VAL B 150     -14.762  15.049  -7.052  1.00  0.00           H  
ATOM   2363 HG22 VAL B 150     -14.594  16.347  -8.258  1.00  0.00           H  
ATOM   2364 HG23 VAL B 150     -15.964  15.214  -8.356  1.00  0.00           H  
ATOM   2365  N   CYS B 151     -12.365  11.691  -9.228  1.00  0.00           N  
ATOM   2366  CA  CYS B 151     -11.483  10.765  -9.928  1.00  0.00           C  
ATOM   2367  C   CYS B 151     -12.112   9.380 -10.024  1.00  0.00           C  
ATOM   2369  O   CYS B 151     -12.104   8.762 -11.090  1.00  0.00           O  
ATOM   2368  CB  CYS B 151     -10.131  10.673  -9.221  1.00  0.00           C  
ATOM   2370  SG  CYS B 151      -8.980   9.518  -9.998  1.00  0.00           S  
ATOM   2371  H   CYS B 151     -12.010  12.141  -8.396  1.00  0.00           H  
ATOM   2372  HA  CYS B 151     -11.320  11.141 -10.938  1.00  0.00           H  
ATOM   2373  HB2 CYS B 151      -9.676  11.663  -9.220  1.00  0.00           H  
ATOM   2374  HB3 CYS B 151     -10.296  10.362  -8.189  1.00  0.00           H  
ATOM   2375  HG  CYS B 151      -8.527  10.042 -11.141  1.00  0.00           H  
ATOM   2376  N   VAL B 152     -12.782   8.906  -9.007  1.00  0.00           N  
ATOM   2377  CA  VAL B 152     -13.445   7.606  -8.971  1.00  0.00           C  
ATOM   2378  C   VAL B 152     -14.629   7.603  -9.936  1.00  0.00           C  
ATOM   2380  O   VAL B 152     -14.789   6.673 -10.730  1.00  0.00           O  
ATOM   2379  CB  VAL B 152     -13.919   7.249  -7.545  1.00  0.00           C  
ATOM   2381  CG1 VAL B 152     -14.659   5.913  -7.540  1.00  0.00           C  
ATOM   2382  CG2 VAL B 152     -12.732   7.209  -6.583  1.00  0.00           C  
ATOM   2383  H   VAL B 152     -12.846   9.484  -8.181  1.00  0.00           H  
ATOM   2384  HA  VAL B 152     -12.733   6.848  -9.297  1.00  0.00           H  
ATOM   2385  HB  VAL B 152     -14.608   8.024  -7.208  1.00  0.00           H  
ATOM   2389 HG11 VAL B 152     -15.501   5.961  -8.231  1.00  0.00           H  
ATOM   2390 HG12 VAL B 152     -15.026   5.705  -6.535  1.00  0.00           H  
ATOM   2391 HG13 VAL B 152     -13.979   5.120  -7.850  1.00  0.00           H  
ATOM   2386 HG21 VAL B 152     -12.217   8.170  -6.600  1.00  0.00           H  
ATOM   2387 HG22 VAL B 152     -13.090   7.007  -5.573  1.00  0.00           H  
ATOM   2388 HG23 VAL B 152     -12.043   6.422  -6.889  1.00  0.00           H  
ATOM   2392  N   ASP B 153     -15.453   8.627  -9.968  1.00  0.00           N  
ATOM   2393  CA  ASP B 153     -16.622   8.740 -10.834  1.00  0.00           C  
ATOM   2394  C   ASP B 153     -16.213   8.814 -12.303  1.00  0.00           C  
ATOM   2396  O   ASP B 153     -16.785   8.123 -13.148  1.00  0.00           O  
ATOM   2395  CB  ASP B 153     -17.452   9.969 -10.457  1.00  0.00           C  
ATOM   2397  CG  ASP B 153     -18.172   9.814  -9.129  1.00  0.00           C  
ATOM   2398  OD1 ASP B 153     -18.428   8.666  -8.704  1.00  0.00           O  
ATOM   2399  OD2 ASP B 153     -18.489  10.848  -8.503  1.00  0.00           O1-
ATOM   2400  H   ASP B 153     -15.262   9.397  -9.343  1.00  0.00           H  
ATOM   2401  HA  ASP B 153     -17.240   7.853 -10.694  1.00  0.00           H  
ATOM   2402  HB2 ASP B 153     -16.787  10.831 -10.393  1.00  0.00           H  
ATOM   2403  HB3 ASP B 153     -18.190  10.150 -11.239  1.00  0.00           H  
ATOM   2404  N   GLU B 154     -15.161   9.559 -12.602  1.00  0.00           N  
ATOM   2405  CA  GLU B 154     -14.631   9.677 -13.957  1.00  0.00           C  
ATOM   2406  C   GLU B 154     -14.137   8.329 -14.475  1.00  0.00           C  
ATOM   2408  O   GLU B 154     -14.398   7.967 -15.625  1.00  0.00           O  
ATOM   2407  CB  GLU B 154     -13.498  10.705 -14.003  1.00  0.00           C  
ATOM   2409  CG  GLU B 154     -13.973  12.148 -13.918  1.00  0.00           C  
ATOM   2410  CD  GLU B 154     -12.840  13.159 -13.997  1.00  0.00           C  
ATOM   2411  OE1 GLU B 154     -11.662  12.744 -14.085  1.00  0.00           O  
ATOM   2412  OE2 GLU B 154     -13.132  14.375 -13.969  1.00  0.00           O1-
ATOM   2413  H   GLU B 154     -14.704  10.069 -11.859  1.00  0.00           H  
ATOM   2414  HA  GLU B 154     -15.433  10.022 -14.610  1.00  0.00           H  
ATOM   2415  HB2 GLU B 154     -12.827  10.514 -13.165  1.00  0.00           H  
ATOM   2416  HB3 GLU B 154     -12.944  10.573 -14.932  1.00  0.00           H  
ATOM   2417  HG2 GLU B 154     -14.661  12.335 -14.742  1.00  0.00           H  
ATOM   2418  HG3 GLU B 154     -14.505  12.288 -12.977  1.00  0.00           H  
ATOM   2419  N   HIS B 155     -13.478   7.497 -13.663  1.00  0.00           N  
ATOM   2420  CA  HIS B 155     -12.995   6.181 -14.066  1.00  0.00           C  
ATOM   2421  C   HIS B 155     -14.140   5.178 -14.160  1.00  0.00           C  
ATOM   2423  O   HIS B 155     -14.240   4.433 -15.137  1.00  0.00           O  
ATOM   2422  CB  HIS B 155     -11.934   5.676 -13.087  1.00  0.00           C  
ATOM   2424  CG  HIS B 155     -10.585   6.286 -13.297  1.00  0.00           C  
ATOM   2425  CD2 HIS B 155      -9.456   5.780 -13.847  1.00  0.00           C  
ATOM   2426  ND1 HIS B 155     -10.283   7.576 -12.916  1.00  0.00           N  
ATOM   2427  CE1 HIS B 155      -9.024   7.837 -13.225  1.00  0.00           C  
ATOM   2428  NE2 HIS B 155      -8.500   6.764 -13.790  1.00  0.00           N  
ATOM   2429  H   HIS B 155     -13.304   7.797 -12.714  1.00  0.00           H  
ATOM   2430  HA  HIS B 155     -12.537   6.271 -15.051  1.00  0.00           H  
ATOM   2431  HB2 HIS B 155     -11.845   4.596 -13.203  1.00  0.00           H  
ATOM   2432  HB3 HIS B 155     -12.263   5.894 -12.071  1.00  0.00           H  
ATOM   2435  HD1 HIS B 155     -10.922   8.220 -12.471  1.00  0.00           H  
ATOM   2433  HD2 HIS B 155      -9.331   4.788 -14.255  1.00  0.00           H  
ATOM   2434  HE1 HIS B 155      -8.511   8.770 -13.046  1.00  0.00           H  
ATOM   2436  N   ALA B 156     -15.134   5.225 -13.241  1.00  0.00           N  
ATOM   2437  CA  ALA B 156     -16.335   4.397 -13.316  1.00  0.00           C  
ATOM   2438  C   ALA B 156     -17.097   4.652 -14.613  1.00  0.00           C  
ATOM   2440  O   ALA B 156     -17.455   3.711 -15.325  1.00  0.00           O  
ATOM   2439  CB  ALA B 156     -17.237   4.658 -12.112  1.00  0.00           C  
ATOM   2441  H   ALA B 156     -15.040   5.865 -12.465  1.00  0.00           H  
ATOM   2442  HA  ALA B 156     -16.032   3.350 -13.297  1.00  0.00           H  
ATOM   2443  HB1 ALA B 156     -18.128   4.034 -12.183  1.00  0.00           H  
ATOM   2444  HB2 ALA B 156     -16.698   4.419 -11.196  1.00  0.00           H  
ATOM   2445  HB3 ALA B 156     -17.530   5.708 -12.098  1.00  0.00           H  
ATOM   2446  N   GLN B 157     -17.251   5.899 -15.054  1.00  0.00           N  
ATOM   2447  CA  GLN B 157     -17.917   6.291 -16.292  1.00  0.00           C  
ATOM   2448  C   GLN B 157     -17.149   5.790 -17.512  1.00  0.00           C  
ATOM   2450  O   GLN B 157     -17.752   5.417 -18.521  1.00  0.00           O  
ATOM   2449  CB  GLN B 157     -18.077   7.810 -16.359  1.00  0.00           C  
ATOM   2451  CG  GLN B 157     -18.829   8.295 -17.591  1.00  0.00           C  
ATOM   2452  CD  GLN B 157     -20.241   7.747 -17.671  1.00  0.00           C  
ATOM   2453  NE2 GLN B 157     -20.573   7.125 -18.798  1.00  0.00           N  
ATOM   2454  OE1 GLN B 157     -21.027   7.881 -16.728  1.00  0.00           O  
ATOM   2455  H   GLN B 157     -16.873   6.640 -14.481  1.00  0.00           H  
ATOM   2456  HA  GLN B 157     -18.910   5.841 -16.304  1.00  0.00           H  
ATOM   2457  HB2 GLN B 157     -18.621   8.138 -15.473  1.00  0.00           H  
ATOM   2458  HB3 GLN B 157     -17.087   8.267 -16.351  1.00  0.00           H  
ATOM   2459  HG2 GLN B 157     -18.282   7.979 -18.479  1.00  0.00           H  
ATOM   2460  HG3 GLN B 157     -18.873   9.384 -17.572  1.00  0.00           H  
ATOM   2461 HE21 GLN B 157     -19.898   7.038 -19.544  1.00  0.00           H  
ATOM   2462 HE22 GLN B 157     -21.500   6.739 -18.908  1.00  0.00           H  
ATOM   2463  N   LYS B 158     -15.754   5.750 -17.495  1.00  0.00           N  
ATOM   2464  CA  LYS B 158     -14.922   5.246 -18.584  1.00  0.00           C  
ATOM   2465  C   LYS B 158     -15.066   3.734 -18.731  1.00  0.00           C  
ATOM   2467  O   LYS B 158     -15.147   3.218 -19.847  1.00  0.00           O  
ATOM   2466  CB  LYS B 158     -13.455   5.613 -18.353  1.00  0.00           C  
ATOM   2468  CG  LYS B 158     -13.139   7.082 -18.596  1.00  0.00           C  
ATOM   2469  CD  LYS B 158     -11.747   7.444 -18.095  1.00  0.00           C  
ATOM   2470  CE  LYS B 158     -11.472   8.935 -18.235  1.00  0.00           C  
ATOM   2471  NZ  LYS B 158     -10.225   9.337 -17.518  1.00  0.00           N1+
ATOM   2472  H   LYS B 158     -15.286   6.095 -16.669  1.00  0.00           H  
ATOM   2473  HA  LYS B 158     -15.251   5.714 -19.512  1.00  0.00           H  
ATOM   2474  HB2 LYS B 158     -12.842   5.015 -19.027  1.00  0.00           H  
ATOM   2475  HB3 LYS B 158     -13.190   5.364 -17.325  1.00  0.00           H  
ATOM   2476  HG2 LYS B 158     -13.194   7.284 -19.666  1.00  0.00           H  
ATOM   2477  HG3 LYS B 158     -13.876   7.696 -18.079  1.00  0.00           H  
ATOM   2478  HD2 LYS B 158     -11.008   6.892 -18.675  1.00  0.00           H  
ATOM   2479  HD3 LYS B 158     -11.661   7.162 -17.046  1.00  0.00           H  
ATOM   2480  HE2 LYS B 158     -11.365   9.176 -19.293  1.00  0.00           H  
ATOM   2481  HE3 LYS B 158     -12.314   9.493 -17.826  1.00  0.00           H  
ATOM   2482  HZ1 LYS B 158     -10.075  10.329 -17.633  1.00  0.00           H  
ATOM   2483  HZ2 LYS B 158      -9.439   8.832 -17.901  1.00  0.00           H  
ATOM   2484  HZ3 LYS B 158     -10.317   9.122 -16.536  1.00  0.00           H  
ATOM   2485  N   PHE B 159     -15.183   2.977 -17.637  1.00  0.00           N  
ATOM   2486  CA  PHE B 159     -15.312   1.525 -17.674  1.00  0.00           C  
ATOM   2487  C   PHE B 159     -16.728   1.116 -18.061  1.00  0.00           C  
ATOM   2489  O   PHE B 159     -16.922   0.121 -18.762  1.00  0.00           O  
ATOM   2488  CB  PHE B 159     -14.942   0.917 -16.317  1.00  0.00           C  
ATOM   2490  CG  PHE B 159     -13.480   1.030 -15.979  1.00  0.00           C  
ATOM   2491  CD1 PHE B 159     -12.512   0.539 -16.847  1.00  0.00           C  
ATOM   2492  CD2 PHE B 159     -13.073   1.629 -14.794  1.00  0.00           C  
ATOM   2493  CE1 PHE B 159     -11.157   0.643 -16.536  1.00  0.00           C  
ATOM   2494  CE2 PHE B 159     -11.722   1.736 -14.477  1.00  0.00           C  
ATOM   2495  CZ  PHE B 159     -10.766   1.242 -15.349  1.00  0.00           C  
ATOM   2496  H   PHE B 159     -15.182   3.434 -16.737  1.00  0.00           H  
ATOM   2497  HA  PHE B 159     -14.624   1.137 -18.425  1.00  0.00           H  
ATOM   2498  HB2 PHE B 159     -15.514   1.429 -15.544  1.00  0.00           H  
ATOM   2499  HB3 PHE B 159     -15.221  -0.137 -16.318  1.00  0.00           H  
ATOM   2500  HD1 PHE B 159     -12.813   0.072 -17.773  1.00  0.00           H  
ATOM   2501  HD2 PHE B 159     -13.814   2.016 -14.110  1.00  0.00           H  
ATOM   2502  HE1 PHE B 159     -10.414   0.258 -17.218  1.00  0.00           H  
ATOM   2503  HE2 PHE B 159     -11.419   2.204 -13.552  1.00  0.00           H  
ATOM   2504  HZ  PHE B 159      -9.717   1.323 -15.104  1.00  0.00           H  
ATOM   2505  N   TRP B 160     -17.798   1.841 -17.628  1.00  0.00           N  
ATOM   2506  CA  TRP B 160     -19.214   1.565 -17.849  1.00  0.00           C  
ATOM   2507  C   TRP B 160     -19.939   2.808 -18.352  1.00  0.00           C  
ATOM   2509  O   TRP B 160     -20.738   3.405 -17.626  1.00  0.00           O  
ATOM   2508  CB  TRP B 160     -19.871   1.062 -16.560  1.00  0.00           C  
ATOM   2510  CG  TRP B 160     -19.271  -0.204 -16.025  1.00  0.00           C  
ATOM   2511  CD1 TRP B 160     -19.468  -1.472 -16.495  1.00  0.00           C  
ATOM   2512  CD2 TRP B 160     -18.380  -0.322 -14.912  1.00  0.00           C  
ATOM   2513  CE2 TRP B 160     -18.075  -1.693 -14.764  1.00  0.00           C  
ATOM   2514  CE3 TRP B 160     -17.807   0.600 -14.025  1.00  0.00           C  
ATOM   2515  NE1 TRP B 160     -18.751  -2.373 -15.741  1.00  0.00           N  
ATOM   2517  CZ2 TRP B 160     -17.222  -2.165 -13.764  1.00  0.00           C  
ATOM   2518  CZ3 TRP B 160     -16.959   0.128 -13.030  1.00  0.00           C  
ATOM   2516  CH2 TRP B 160     -16.676  -1.243 -12.909  1.00  0.00           C  
ATOM   2519  H   TRP B 160     -17.585   2.669 -17.090  1.00  0.00           H  
ATOM   2520  HA  TRP B 160     -19.299   0.786 -18.606  1.00  0.00           H  
ATOM   2521  HB2 TRP B 160     -19.772   1.837 -15.800  1.00  0.00           H  
ATOM   2522  HB3 TRP B 160     -20.931   0.893 -16.751  1.00  0.00           H  
ATOM   2523  HD1 TRP B 160     -20.095  -1.730 -17.336  1.00  0.00           H  
ATOM   2528  HE1 TRP B 160     -18.728  -3.372 -15.885  1.00  0.00           H  
ATOM   2524  HE3 TRP B 160     -18.020   1.655 -14.113  1.00  0.00           H  
ATOM   2526  HZ2 TRP B 160     -17.001  -3.218 -13.668  1.00  0.00           H  
ATOM   2527  HZ3 TRP B 160     -16.510   0.826 -12.339  1.00  0.00           H  
ATOM   2525  HH2 TRP B 160     -16.013  -1.578 -12.125  1.00  0.00           H  
ATOM   2529  N   PRO B 161     -19.778   3.190 -19.661  1.00  0.00           N  
ATOM   2530  CA  PRO B 161     -20.355   4.415 -20.220  1.00  0.00           C  
ATOM   2531  C   PRO B 161     -21.882   4.398 -20.229  1.00  0.00           C  
ATOM   2533  O   PRO B 161     -22.513   5.440 -20.419  1.00  0.00           O  
ATOM   2532  CB  PRO B 161     -19.801   4.446 -21.647  1.00  0.00           C  
ATOM   2534  CG  PRO B 161     -19.496   3.019 -21.969  1.00  0.00           C  
ATOM   2535  CD  PRO B 161     -19.045   2.332 -20.712  1.00  0.00           C  
ATOM   2536  HA  PRO B 161     -19.997   5.281 -19.664  1.00  0.00           H  
ATOM   2537  HB2 PRO B 161     -18.896   5.052 -21.694  1.00  0.00           H  
ATOM   2538  HB3 PRO B 161     -20.552   4.835 -22.335  1.00  0.00           H  
ATOM   2539  HG2 PRO B 161     -20.391   2.530 -22.354  1.00  0.00           H  
ATOM   2540  HG3 PRO B 161     -18.703   2.973 -22.716  1.00  0.00           H  
ATOM   2541  HD2 PRO B 161     -17.963   2.381 -20.590  1.00  0.00           H  
ATOM   2542  HD3 PRO B 161     -19.394   1.300 -20.685  1.00  0.00           H  
ATOM   2543  N   ASN B 162     -22.555   3.283 -19.886  1.00  0.00           N  
ATOM   2544  CA  ASN B 162     -24.005   3.124 -19.894  1.00  0.00           C  
ATOM   2545  C   ASN B 162     -24.598   3.324 -18.503  1.00  0.00           C  
ATOM   2547  O   ASN B 162     -25.789   3.089 -18.291  1.00  0.00           O  
ATOM   2546  CB  ASN B 162     -24.391   1.749 -20.443  1.00  0.00           C  
ATOM   2548  CG  ASN B 162     -23.962   1.554 -21.884  1.00  0.00           C  
ATOM   2549  ND2 ASN B 162     -23.554   0.337 -22.222  1.00  0.00           N  
ATOM   2550  OD1 ASN B 162     -23.997   2.490 -22.687  1.00  0.00           O  
ATOM   2551  H   ASN B 162     -22.007   2.485 -19.597  1.00  0.00           H  
ATOM   2552  HA  ASN B 162     -24.426   3.883 -20.554  1.00  0.00           H  
ATOM   2553  HB2 ASN B 162     -23.915   0.983 -19.831  1.00  0.00           H  
ATOM   2554  HB3 ASN B 162     -25.473   1.633 -20.377  1.00  0.00           H  
ATOM   2555 HD21 ASN B 162     -23.541  -0.401 -21.533  1.00  0.00           H  
ATOM   2556 HD22 ASN B 162     -23.256   0.149 -23.169  1.00  0.00           H  
ATOM   2557  N   GLY B 163     -23.805   3.639 -17.479  1.00  0.00           N  
ATOM   2558  CA  GLY B 163     -24.264   3.982 -16.142  1.00  0.00           C  
ATOM   2559  C   GLY B 163     -24.200   2.817 -15.173  1.00  0.00           C  
ATOM   2560  O   GLY B 163     -24.530   2.965 -13.994  1.00  0.00           O  
ATOM   2561  H   GLY B 163     -22.809   3.640 -17.644  1.00  0.00           H  
ATOM   2562  HA2 GLY B 163     -25.297   4.322 -16.207  1.00  0.00           H  
ATOM   2563  HA3 GLY B 163     -23.649   4.795 -15.756  1.00  0.00           H  
ATOM   2564  N   ASP B 164     -23.707   1.735 -15.492  1.00  0.00           N  
ATOM   2565  CA  ASP B 164     -23.594   0.536 -14.667  1.00  0.00           C  
ATOM   2566  C   ASP B 164     -22.472   0.680 -13.640  1.00  0.00           C  
ATOM   2568  O   ASP B 164     -22.237  -0.226 -12.839  1.00  0.00           O  
ATOM   2567  CB  ASP B 164     -23.352  -0.696 -15.541  1.00  0.00           C  
ATOM   2569  CG  ASP B 164     -24.513  -1.000 -16.471  1.00  0.00           C  
ATOM   2570  OD1 ASP B 164     -25.672  -0.687 -16.123  1.00  0.00           O  
ATOM   2571  OD2 ASP B 164     -24.266  -1.560 -17.561  1.00  0.00           O1-
ATOM   2572  H   ASP B 164     -23.339   1.669 -16.430  1.00  0.00           H  
ATOM   2573  HA  ASP B 164     -24.534   0.398 -14.132  1.00  0.00           H  
ATOM   2574  HB2 ASP B 164     -22.460  -0.525 -16.144  1.00  0.00           H  
ATOM   2575  HB3 ASP B 164     -23.182  -1.558 -14.896  1.00  0.00           H  
ATOM   2576  N   GLY B 165     -21.840   1.831 -13.589  1.00  0.00           N  
ATOM   2577  CA  GLY B 165     -20.681   2.079 -12.747  1.00  0.00           C  
ATOM   2578  C   GLY B 165     -21.039   2.675 -11.398  1.00  0.00           C  
ATOM   2579  O   GLY B 165     -20.156   2.966 -10.588  1.00  0.00           O  
ATOM   2580  H   GLY B 165     -22.179   2.586 -14.168  1.00  0.00           H  
ATOM   2581  HA2 GLY B 165     -20.164   1.134 -12.582  1.00  0.00           H  
ATOM   2582  HA3 GLY B 165     -20.008   2.762 -13.266  1.00  0.00           H  
ATOM   2583  N   GLU B 166     -22.238   2.933 -11.047  1.00  0.00           N  
ATOM   2584  CA  GLU B 166     -22.661   3.643  -9.843  1.00  0.00           C  
ATOM   2585  C   GLU B 166     -22.333   2.844  -8.586  1.00  0.00           C  
ATOM   2587  O   GLU B 166     -21.761   3.380  -7.635  1.00  0.00           O  
ATOM   2586  CB  GLU B 166     -24.161   3.947  -9.897  1.00  0.00           C  
ATOM   2588  CG  GLU B 166     -24.664   4.769  -8.719  1.00  0.00           C  
ATOM   2589  CD  GLU B 166     -26.141   5.115  -8.817  1.00  0.00           C  
ATOM   2590  OE1 GLU B 166     -26.789   4.734  -9.819  1.00  0.00           O  
ATOM   2591  OE2 GLU B 166     -26.655   5.773  -7.885  1.00  0.00           O1-
ATOM   2592  H   GLU B 166     -22.970   2.613 -11.665  1.00  0.00           H  
ATOM   2593  HA  GLU B 166     -22.122   4.589  -9.797  1.00  0.00           H  
ATOM   2594  HB2 GLU B 166     -24.703   3.001  -9.912  1.00  0.00           H  
ATOM   2595  HB3 GLU B 166     -24.376   4.488 -10.819  1.00  0.00           H  
ATOM   2596  HG2 GLU B 166     -24.502   4.199  -7.804  1.00  0.00           H  
ATOM   2597  HG3 GLU B 166     -24.089   5.693  -8.664  1.00  0.00           H  
ATOM   2598  N   GLU B 167     -22.579   1.512  -8.553  1.00  0.00           N  
ATOM   2599  CA  GLU B 167     -22.277   0.640  -7.422  1.00  0.00           C  
ATOM   2600  C   GLU B 167     -20.772   0.522  -7.202  1.00  0.00           C  
ATOM   2602  O   GLU B 167     -20.298   0.593  -6.066  1.00  0.00           O  
ATOM   2601  CB  GLU B 167     -22.887  -0.748  -7.635  1.00  0.00           C  
ATOM   2603  CG  GLU B 167     -22.774  -1.662  -6.424  1.00  0.00           C  
ATOM   2604  CD  GLU B 167     -23.553  -2.959  -6.576  1.00  0.00           C  
ATOM   2605  OE1 GLU B 167     -24.069  -3.231  -7.684  1.00  0.00           O  
ATOM   2606  OE2 GLU B 167     -23.648  -3.710  -5.580  1.00  0.00           O1-
ATOM   2607  H   GLU B 167     -23.001   1.093  -9.369  1.00  0.00           H  
ATOM   2608  HA  GLU B 167     -22.721   1.075  -6.527  1.00  0.00           H  
ATOM   2609  HB2 GLU B 167     -23.943  -0.626  -7.876  1.00  0.00           H  
ATOM   2610  HB3 GLU B 167     -22.389  -1.223  -8.480  1.00  0.00           H  
ATOM   2611  HG2 GLU B 167     -23.155  -1.130  -5.552  1.00  0.00           H  
ATOM   2612  HG3 GLU B 167     -21.723  -1.900  -6.260  1.00  0.00           H  
ATOM   2613  N   PHE B 168     -19.942   0.413  -8.278  1.00  0.00           N  
ATOM   2614  CA  PHE B 168     -18.487   0.465  -8.202  1.00  0.00           C  
ATOM   2615  C   PHE B 168     -18.024   1.778  -7.583  1.00  0.00           C  
ATOM   2617  O   PHE B 168     -17.327   1.780  -6.566  1.00  0.00           O  
ATOM   2616  CB  PHE B 168     -17.868   0.292  -9.592  1.00  0.00           C  
ATOM   2618  CG  PHE B 168     -16.368   0.412  -9.608  1.00  0.00           C  
ATOM   2619  CD1 PHE B 168     -15.565  -0.706  -9.416  1.00  0.00           C  
ATOM   2620  CD2 PHE B 168     -15.760   1.643  -9.816  1.00  0.00           C  
ATOM   2621  CE1 PHE B 168     -14.177  -0.598  -9.430  1.00  0.00           C  
ATOM   2622  CE2 PHE B 168     -14.373   1.759  -9.831  1.00  0.00           C  
ATOM   2623  CZ  PHE B 168     -13.583   0.638  -9.637  1.00  0.00           C  
ATOM   2624  H   PHE B 168     -20.363   0.288  -9.188  1.00  0.00           H  
ATOM   2625  HA  PHE B 168     -18.146  -0.354  -7.569  1.00  0.00           H  
ATOM   2626  HB2 PHE B 168     -18.281   1.057 -10.250  1.00  0.00           H  
ATOM   2627  HB3 PHE B 168     -18.145  -0.689  -9.979  1.00  0.00           H  
ATOM   2628  HD1 PHE B 168     -16.023  -1.670  -9.254  1.00  0.00           H  
ATOM   2629  HD2 PHE B 168     -16.371   2.521  -9.968  1.00  0.00           H  
ATOM   2630  HE1 PHE B 168     -13.564  -1.475  -9.280  1.00  0.00           H  
ATOM   2631  HE2 PHE B 168     -13.913   2.723  -9.994  1.00  0.00           H  
ATOM   2632  HZ  PHE B 168     -12.507   0.726  -9.647  1.00  0.00           H  
ATOM   2633  N   SER B 169     -18.486   2.876  -8.120  1.00  0.00           N  
ATOM   2634  CA  SER B 169     -18.108   4.206  -7.653  1.00  0.00           C  
ATOM   2635  C   SER B 169     -18.450   4.392  -6.178  1.00  0.00           C  
ATOM   2637  O   SER B 169     -17.596   4.790  -5.383  1.00  0.00           O  
ATOM   2636  CB  SER B 169     -18.803   5.285  -8.485  1.00  0.00           C  
ATOM   2638  OG  SER B 169     -18.474   6.578  -8.009  1.00  0.00           O  
ATOM   2639  H   SER B 169     -19.133   2.801  -8.892  1.00  0.00           H  
ATOM   2640  HA  SER B 169     -17.031   4.319  -7.773  1.00  0.00           H  
ATOM   2641  HB2 SER B 169     -18.485   5.195  -9.524  1.00  0.00           H  
ATOM   2642  HB3 SER B 169     -19.882   5.144  -8.426  1.00  0.00           H  
ATOM   2643  HG  SER B 169     -18.232   7.140  -8.749  1.00  0.00           H  
ATOM   2644  N   SER B 170     -19.659   4.026  -5.749  1.00  0.00           N  
ATOM   2645  CA  SER B 170     -20.112   4.161  -4.368  1.00  0.00           C  
ATOM   2646  C   SER B 170     -19.291   3.283  -3.429  1.00  0.00           C  
ATOM   2648  O   SER B 170     -18.815   3.749  -2.392  1.00  0.00           O  
ATOM   2647  CB  SER B 170     -21.593   3.801  -4.251  1.00  0.00           C  
ATOM   2649  OG  SER B 170     -21.815   2.453  -4.629  1.00  0.00           O  
ATOM   2650  H   SER B 170     -20.301   3.631  -6.422  1.00  0.00           H  
ATOM   2651  HA  SER B 170     -19.986   5.200  -4.065  1.00  0.00           H  
ATOM   2652  HB2 SER B 170     -21.914   3.940  -3.219  1.00  0.00           H  
ATOM   2653  HB3 SER B 170     -22.175   4.456  -4.899  1.00  0.00           H  
ATOM   2654  HG  SER B 170     -20.984   1.973  -4.607  1.00  0.00           H  
ATOM   2655  N   THR B 171     -19.003   2.027  -3.746  1.00  0.00           N  
ATOM   2656  CA  THR B 171     -18.240   1.068  -2.955  1.00  0.00           C  
ATOM   2657  C   THR B 171     -16.797   1.534  -2.783  1.00  0.00           C  
ATOM   2659  O   THR B 171     -16.268   1.536  -1.670  1.00  0.00           O  
ATOM   2658  CB  THR B 171     -18.257  -0.329  -3.602  1.00  0.00           C  
ATOM   2660  CG2 THR B 171     -17.423  -1.319  -2.796  1.00  0.00           C  
ATOM   2661  OG1 THR B 171     -19.608  -0.802  -3.668  1.00  0.00           O  
ATOM   2662  H   THR B 171     -19.351   1.698  -4.635  1.00  0.00           H  
ATOM   2663  HA  THR B 171     -18.698   0.995  -1.968  1.00  0.00           H  
ATOM   2664  HB  THR B 171     -17.853  -0.260  -4.612  1.00  0.00           H  
ATOM   2665  HG1 THR B 171     -20.143  -0.176  -4.162  1.00  0.00           H  
ATOM   2666 HG21 THR B 171     -17.454  -2.297  -3.277  1.00  0.00           H  
ATOM   2667 HG22 THR B 171     -16.391  -0.970  -2.748  1.00  0.00           H  
ATOM   2668 HG23 THR B 171     -17.827  -1.398  -1.787  1.00  0.00           H  
ATOM   2669  N   ILE B 172     -16.138   1.999  -3.887  1.00  0.00           N  
ATOM   2670  CA  ILE B 172     -14.746   2.435  -3.871  1.00  0.00           C  
ATOM   2671  C   ILE B 172     -14.611   3.703  -3.031  1.00  0.00           C  
ATOM   2673  O   ILE B 172     -13.735   3.794  -2.168  1.00  0.00           O  
ATOM   2672  CB  ILE B 172     -14.214   2.681  -5.301  1.00  0.00           C  
ATOM   2674  CG1 ILE B 172     -14.179   1.367  -6.090  1.00  0.00           C  
ATOM   2675  CG2 ILE B 172     -12.829   3.332  -5.257  1.00  0.00           C  
ATOM   2676  CD1 ILE B 172     -13.466   0.231  -5.369  1.00  0.00           C  
ATOM   2677  H   ILE B 172     -16.642   2.043  -4.761  1.00  0.00           H  
ATOM   2678  HA  ILE B 172     -14.145   1.651  -3.410  1.00  0.00           H  
ATOM   2679  HB  ILE B 172     -14.897   3.364  -5.806  1.00  0.00           H  
ATOM   2680 HG12 ILE B 172     -13.667   1.548  -7.035  1.00  0.00           H  
ATOM   2681 HG13 ILE B 172     -15.203   1.059  -6.301  1.00  0.00           H  
ATOM   2682 HG21 ILE B 172     -12.472   3.497  -6.274  1.00  0.00           H  
ATOM   2683 HG22 ILE B 172     -12.893   4.287  -4.735  1.00  0.00           H  
ATOM   2684 HG23 ILE B 172     -12.136   2.676  -4.730  1.00  0.00           H  
ATOM   2685 HD11 ILE B 172     -13.067  -0.471  -6.101  1.00  0.00           H  
ATOM   2686 HD12 ILE B 172     -12.649   0.636  -4.772  1.00  0.00           H  
ATOM   2687 HD13 ILE B 172     -14.171  -0.285  -4.717  1.00  0.00           H  
ATOM   2688  N   LYS B 173     -15.565   4.687  -3.117  1.00  0.00           N  
ATOM   2689  CA  LYS B 173     -15.559   5.920  -2.334  1.00  0.00           C  
ATOM   2690  C   LYS B 173     -15.755   5.628  -0.849  1.00  0.00           C  
ATOM   2692  O   LYS B 173     -15.089   6.226  -0.001  1.00  0.00           O  
ATOM   2691  CB  LYS B 173     -16.646   6.875  -2.828  1.00  0.00           C  
ATOM   2693  CG  LYS B 173     -16.323   7.548  -4.155  1.00  0.00           C  
ATOM   2694  CD  LYS B 173     -17.503   8.361  -4.671  1.00  0.00           C  
ATOM   2695  CE  LYS B 173     -17.219   8.949  -6.047  1.00  0.00           C  
ATOM   2696  NZ  LYS B 173     -18.421   9.626  -6.619  1.00  0.00           N1+
ATOM   2697  H   LYS B 173     -16.325   4.548  -3.768  1.00  0.00           H  
ATOM   2698  HA  LYS B 173     -14.591   6.405  -2.464  1.00  0.00           H  
ATOM   2699  HB2 LYS B 173     -16.788   7.651  -2.076  1.00  0.00           H  
ATOM   2700  HB3 LYS B 173     -17.577   6.319  -2.936  1.00  0.00           H  
ATOM   2701  HG2 LYS B 173     -15.469   8.212  -4.017  1.00  0.00           H  
ATOM   2702  HG3 LYS B 173     -16.067   6.785  -4.890  1.00  0.00           H  
ATOM   2703  HD2 LYS B 173     -18.377   7.713  -4.737  1.00  0.00           H  
ATOM   2704  HD3 LYS B 173     -17.711   9.171  -3.972  1.00  0.00           H  
ATOM   2705  HE2 LYS B 173     -16.412   9.677  -5.960  1.00  0.00           H  
ATOM   2706  HE3 LYS B 173     -16.907   8.149  -6.719  1.00  0.00           H  
ATOM   2707  HZ1 LYS B 173     -18.770   9.089  -7.400  1.00  0.00           H  
ATOM   2708  HZ2 LYS B 173     -19.138   9.695  -5.911  1.00  0.00           H  
ATOM   2709  HZ3 LYS B 173     -18.169  10.552  -6.934  1.00  0.00           H  
ATOM   2710  N   GLU B 174     -16.651   4.700  -0.501  1.00  0.00           N  
ATOM   2711  CA  GLU B 174     -16.858   4.286   0.883  1.00  0.00           C  
ATOM   2712  C   GLU B 174     -15.603   3.635   1.458  1.00  0.00           C  
ATOM   2714  O   GLU B 174     -15.117   4.038   2.517  1.00  0.00           O  
ATOM   2713  CB  GLU B 174     -18.044   3.323   0.985  1.00  0.00           C  
ATOM   2715  CG  GLU B 174     -18.430   2.972   2.414  1.00  0.00           C  
ATOM   2716  CD  GLU B 174     -19.634   2.047   2.500  1.00  0.00           C  
ATOM   2717  OE1 GLU B 174     -20.198   1.685   1.443  1.00  0.00           O  
ATOM   2718  OE2 GLU B 174     -20.017   1.683   3.635  1.00  0.00           O1-
ATOM   2719  H   GLU B 174     -17.207   4.268  -1.225  1.00  0.00           H  
ATOM   2720  HA  GLU B 174     -17.085   5.173   1.475  1.00  0.00           H  
ATOM   2721  HB2 GLU B 174     -17.784   2.402   0.463  1.00  0.00           H  
ATOM   2722  HB3 GLU B 174     -18.905   3.774   0.491  1.00  0.00           H  
ATOM   2723  HG2 GLU B 174     -18.663   3.894   2.946  1.00  0.00           H  
ATOM   2724  HG3 GLU B 174     -17.581   2.491   2.900  1.00  0.00           H  
ATOM   2725  N   TYR B 175     -14.989   2.697   0.728  1.00  0.00           N  
ATOM   2726  CA  TYR B 175     -13.778   2.016   1.171  1.00  0.00           C  
ATOM   2727  C   TYR B 175     -12.625   3.000   1.326  1.00  0.00           C  
ATOM   2729  O   TYR B 175     -11.926   2.992   2.342  1.00  0.00           O  
ATOM   2728  CB  TYR B 175     -13.391   0.910   0.185  1.00  0.00           C  
ATOM   2730  CG  TYR B 175     -12.122   0.182   0.557  1.00  0.00           C  
ATOM   2731  CD1 TYR B 175     -12.122  -0.795   1.549  1.00  0.00           C  
ATOM   2732  CD2 TYR B 175     -10.922   0.470  -0.083  1.00  0.00           C  
ATOM   2733  CE1 TYR B 175     -10.955  -1.468   1.897  1.00  0.00           C  
ATOM   2734  CE2 TYR B 175      -9.748  -0.196   0.256  1.00  0.00           C  
ATOM   2736  CZ  TYR B 175      -9.775  -1.162   1.245  1.00  0.00           C  
ATOM   2735  OH  TYR B 175      -8.617  -1.824   1.585  1.00  0.00           O  
ATOM   2737  H   TYR B 175     -15.381   2.450  -0.169  1.00  0.00           H  
ATOM   2738  HA  TYR B 175     -13.975   1.560   2.141  1.00  0.00           H  
ATOM   2739  HB2 TYR B 175     -14.204   0.185   0.145  1.00  0.00           H  
ATOM   2740  HB3 TYR B 175     -13.265   1.351  -0.804  1.00  0.00           H  
ATOM   2741  HD1 TYR B 175     -13.044  -1.035   2.057  1.00  0.00           H  
ATOM   2742  HD2 TYR B 175     -10.900   1.223  -0.857  1.00  0.00           H  
ATOM   2743  HE1 TYR B 175     -10.971  -2.223   2.669  1.00  0.00           H  
ATOM   2744  HE2 TYR B 175      -8.823   0.040  -0.249  1.00  0.00           H  
ATOM   2745  HH  TYR B 175      -8.405  -2.468   0.906  1.00  0.00           H  
ATOM   2746  N   MET B 176     -12.406   3.979   0.401  1.00  0.00           N  
ATOM   2747  CA  MET B 176     -11.387   5.023   0.469  1.00  0.00           C  
ATOM   2748  C   MET B 176     -11.554   5.866   1.728  1.00  0.00           C  
ATOM   2750  O   MET B 176     -10.607   6.036   2.497  1.00  0.00           O  
ATOM   2749  CB  MET B 176     -11.449   5.917  -0.771  1.00  0.00           C  
ATOM   2751  CG  MET B 176     -10.784   5.312  -1.997  1.00  0.00           C  
ATOM   2752  SD  MET B 176     -10.993   6.351  -3.495  1.00  0.00           S  
ATOM   2753  CE  MET B 176      -9.928   5.453  -4.658  1.00  0.00           C  
ATOM   2754  H   MET B 176     -13.008   3.982  -0.410  1.00  0.00           H  
ATOM   2755  HA  MET B 176     -10.407   4.546   0.501  1.00  0.00           H  
ATOM   2756  HB2 MET B 176     -10.952   6.859  -0.540  1.00  0.00           H  
ATOM   2757  HB3 MET B 176     -12.494   6.120  -1.004  1.00  0.00           H  
ATOM   2758  HG2 MET B 176      -9.719   5.199  -1.796  1.00  0.00           H  
ATOM   2759  HG3 MET B 176     -11.216   4.329  -2.185  1.00  0.00           H  
ATOM   2760  HE1 MET B 176     -10.203   5.715  -5.680  1.00  0.00           H  
ATOM   2761  HE2 MET B 176     -10.054   4.380  -4.511  1.00  0.00           H  
ATOM   2762  HE3 MET B 176      -8.887   5.724  -4.481  1.00  0.00           H  
ATOM   2763  N   LYS B 177     -12.737   6.316   1.950  1.00  0.00           N  
ATOM   2764  CA  LYS B 177     -13.011   7.163   3.107  1.00  0.00           C  
ATOM   2765  C   LYS B 177     -12.718   6.426   4.410  1.00  0.00           C  
ATOM   2767  O   LYS B 177     -11.990   6.933   5.267  1.00  0.00           O  
ATOM   2766  CB  LYS B 177     -14.464   7.640   3.091  1.00  0.00           C  
ATOM   2768  CG  LYS B 177     -14.846   8.502   4.285  1.00  0.00           C  
ATOM   2769  CD  LYS B 177     -16.300   8.950   4.209  1.00  0.00           C  
ATOM   2770  CE  LYS B 177     -16.715   9.720   5.455  1.00  0.00           C  
ATOM   2771  NZ  LYS B 177     -15.564   9.934   6.382  1.00  0.00           N1+
ATOM   2772  H   LYS B 177     -13.487   6.081   1.316  1.00  0.00           H  
ATOM   2773  HA  LYS B 177     -12.362   8.037   3.054  1.00  0.00           H  
ATOM   2774  HB2 LYS B 177     -15.112   6.764   3.080  1.00  0.00           H  
ATOM   2775  HB3 LYS B 177     -14.634   8.212   2.179  1.00  0.00           H  
ATOM   2776  HG2 LYS B 177     -14.701   7.926   5.199  1.00  0.00           H  
ATOM   2777  HG3 LYS B 177     -14.202   9.381   4.311  1.00  0.00           H  
ATOM   2778  HD2 LYS B 177     -16.427   9.592   3.338  1.00  0.00           H  
ATOM   2779  HD3 LYS B 177     -16.939   8.073   4.102  1.00  0.00           H  
ATOM   2780  HE2 LYS B 177     -17.488   9.157   5.977  1.00  0.00           H  
ATOM   2781  HE3 LYS B 177     -17.118  10.688   5.158  1.00  0.00           H  
ATOM   2782  HZ1 LYS B 177     -14.858   9.233   6.210  1.00  0.00           H  
ATOM   2783  HZ2 LYS B 177     -15.172  10.852   6.226  1.00  0.00           H  
ATOM   2784  HZ3 LYS B 177     -15.883   9.863   7.338  1.00  0.00           H  
ATOM   2785  N   VAL B 178     -13.246   5.202   4.604  1.00  0.00           N  
ATOM   2786  CA  VAL B 178     -13.109   4.475   5.862  1.00  0.00           C  
ATOM   2787  C   VAL B 178     -11.655   4.053   6.059  1.00  0.00           C  
ATOM   2789  O   VAL B 178     -11.130   4.113   7.173  1.00  0.00           O  
ATOM   2788  CB  VAL B 178     -14.034   3.238   5.906  1.00  0.00           C  
ATOM   2790  CG1 VAL B 178     -15.502   3.659   5.858  1.00  0.00           C  
ATOM   2791  CG2 VAL B 178     -13.709   2.288   4.755  1.00  0.00           C  
ATOM   2792  H   VAL B 178     -13.758   4.770   3.848  1.00  0.00           H  
ATOM   2793  HA  VAL B 178     -13.387   5.142   6.678  1.00  0.00           H  
ATOM   2794  HB  VAL B 178     -13.859   2.712   6.845  1.00  0.00           H  
ATOM   2795 HG11 VAL B 178     -15.714   4.336   6.686  1.00  0.00           H  
ATOM   2796 HG12 VAL B 178     -15.704   4.166   4.914  1.00  0.00           H  
ATOM   2797 HG13 VAL B 178     -16.136   2.776   5.939  1.00  0.00           H  
ATOM   2798 HG21 VAL B 178     -14.590   1.692   4.515  1.00  0.00           H  
ATOM   2799 HG22 VAL B 178     -12.893   1.628   5.049  1.00  0.00           H  
ATOM   2800 HG23 VAL B 178     -13.412   2.866   3.880  1.00  0.00           H  
ATOM   2801  N   SER B 179     -10.927   3.676   4.988  1.00  0.00           N  
ATOM   2802  CA  SER B 179      -9.531   3.259   5.069  1.00  0.00           C  
ATOM   2803  C   SER B 179      -8.611   4.452   5.310  1.00  0.00           C  
ATOM   2805  O   SER B 179      -7.650   4.356   6.077  1.00  0.00           O  
ATOM   2804  CB  SER B 179      -9.113   2.534   3.789  1.00  0.00           C  
ATOM   2806  OG  SER B 179      -9.872   1.350   3.611  1.00  0.00           O  
ATOM   2807  H   SER B 179     -11.372   3.683   4.081  1.00  0.00           H  
ATOM   2808  HA  SER B 179      -9.426   2.569   5.906  1.00  0.00           H  
ATOM   2809  HB2 SER B 179      -9.274   3.193   2.936  1.00  0.00           H  
ATOM   2810  HB3 SER B 179      -8.055   2.277   3.850  1.00  0.00           H  
ATOM   2811  HG  SER B 179     -10.799   1.577   3.504  1.00  0.00           H  
ATOM   2812  N   GLN B 180      -8.889   5.638   4.731  1.00  0.00           N  
ATOM   2813  CA  GLN B 180      -8.132   6.861   4.980  1.00  0.00           C  
ATOM   2814  C   GLN B 180      -8.312   7.336   6.419  1.00  0.00           C  
ATOM   2816  O   GLN B 180      -7.333   7.623   7.110  1.00  0.00           O  
ATOM   2815  CB  GLN B 180      -8.555   7.962   4.006  1.00  0.00           C  
ATOM   2817  CG  GLN B 180      -7.663   9.196   4.048  1.00  0.00           C  
ATOM   2818  CD  GLN B 180      -8.047  10.233   3.010  1.00  0.00           C  
ATOM   2819  NE2 GLN B 180      -7.048  10.882   2.422  1.00  0.00           N  
ATOM   2820  OE1 GLN B 180      -9.233  10.449   2.738  1.00  0.00           O  
ATOM   2821  H   GLN B 180      -9.666   5.683   4.088  1.00  0.00           H  
ATOM   2822  HA  GLN B 180      -7.075   6.649   4.819  1.00  0.00           H  
ATOM   2823  HB2 GLN B 180      -9.573   8.265   4.251  1.00  0.00           H  
ATOM   2824  HB3 GLN B 180      -8.545   7.557   2.994  1.00  0.00           H  
ATOM   2825  HG2 GLN B 180      -7.740   9.648   5.037  1.00  0.00           H  
ATOM   2826  HG3 GLN B 180      -6.630   8.892   3.878  1.00  0.00           H  
ATOM   2827 HE21 GLN B 180      -6.092  10.674   2.675  1.00  0.00           H  
ATOM   2828 HE22 GLN B 180      -7.244  11.584   1.722  1.00  0.00           H  
ATOM   2829  N   ASP B 181      -9.579   7.397   6.968  1.00  0.00           N  
ATOM   2830  CA  ASP B 181      -9.868   7.743   8.356  1.00  0.00           C  
ATOM   2831  C   ASP B 181      -9.141   6.807   9.319  1.00  0.00           C  
ATOM   2833  O   ASP B 181      -8.511   7.261  10.277  1.00  0.00           O  
ATOM   2832  CB  ASP B 181     -11.375   7.699   8.618  1.00  0.00           C  
ATOM   2834  CG  ASP B 181     -12.124   8.850   7.970  1.00  0.00           C  
ATOM   2835  OD1 ASP B 181     -11.494   9.878   7.640  1.00  0.00           O  
ATOM   2836  OD2 ASP B 181     -13.355   8.730   7.792  1.00  0.00           O1-
ATOM   2837  H   ASP B 181     -10.361   7.187   6.365  1.00  0.00           H  
ATOM   2838  HA  ASP B 181      -9.518   8.760   8.536  1.00  0.00           H  
ATOM   2839  HB2 ASP B 181     -11.769   6.763   8.223  1.00  0.00           H  
ATOM   2840  HB3 ASP B 181     -11.547   7.728   9.694  1.00  0.00           H  
ATOM   2841  N   LEU B 182      -9.140   5.456   9.031  1.00  0.00           N  
ATOM   2842  CA  LEU B 182      -8.454   4.422   9.798  1.00  0.00           C  
ATOM   2843  C   LEU B 182      -6.941   4.601   9.719  1.00  0.00           C  
ATOM   2845  O   LEU B 182      -6.248   4.510  10.735  1.00  0.00           O  
ATOM   2844  CB  LEU B 182      -8.842   3.031   9.289  1.00  0.00           C  
ATOM   2846  CG  LEU B 182      -8.177   1.844   9.987  1.00  0.00           C  
ATOM   2847  CD1 LEU B 182      -8.483   1.868  11.481  1.00  0.00           C  
ATOM   2848  CD2 LEU B 182      -8.635   0.530   9.363  1.00  0.00           C  
ATOM   2849  H   LEU B 182      -9.660   5.158   8.218  1.00  0.00           H  
ATOM   2850  HA  LEU B 182      -8.758   4.506  10.841  1.00  0.00           H  
ATOM   2851  HB2 LEU B 182      -8.584   2.981   8.231  1.00  0.00           H  
ATOM   2852  HB3 LEU B 182      -9.922   2.922   9.383  1.00  0.00           H  
ATOM   2853  HG  LEU B 182      -7.098   1.929   9.856  1.00  0.00           H  
ATOM   2857 HD11 LEU B 182      -8.003   1.017  11.964  1.00  0.00           H  
ATOM   2858 HD12 LEU B 182      -8.104   2.793  11.915  1.00  0.00           H  
ATOM   2859 HD13 LEU B 182      -9.561   1.811  11.632  1.00  0.00           H  
ATOM   2854 HD21 LEU B 182      -9.522   0.706   8.754  1.00  0.00           H  
ATOM   2855 HD22 LEU B 182      -7.838   0.128   8.737  1.00  0.00           H  
ATOM   2856 HD23 LEU B 182      -8.872  -0.184  10.152  1.00  0.00           H  
ATOM   2860  N   GLY B 183      -6.373   4.908   8.595  1.00  0.00           N  
ATOM   2861  CA  GLY B 183      -4.956   5.173   8.407  1.00  0.00           C  
ATOM   2862  C   GLY B 183      -4.464   6.373   9.196  1.00  0.00           C  
ATOM   2863  O   GLY B 183      -3.451   6.291   9.893  1.00  0.00           O  
ATOM   2864  H   GLY B 183      -6.966   4.968   7.780  1.00  0.00           H  
ATOM   2865  HA2 GLY B 183      -4.394   4.295   8.725  1.00  0.00           H  
ATOM   2866  HA3 GLY B 183      -4.768   5.347   7.348  1.00  0.00           H  
ATOM   2867  N   LEU B 184      -5.221   7.453   9.188  1.00  0.00           N  
ATOM   2868  CA  LEU B 184      -4.915   8.645   9.971  1.00  0.00           C  
ATOM   2869  C   LEU B 184      -4.996   8.350  11.465  1.00  0.00           C  
ATOM   2871  O   LEU B 184      -4.228   8.905  12.254  1.00  0.00           O  
ATOM   2870  CB  LEU B 184      -5.872   9.784   9.611  1.00  0.00           C  
ATOM   2872  CG  LEU B 184      -5.702  10.400   8.222  1.00  0.00           C  
ATOM   2873  CD1 LEU B 184      -6.825  11.393   7.941  1.00  0.00           C  
ATOM   2874  CD2 LEU B 184      -4.340  11.077   8.100  1.00  0.00           C  
ATOM   2875  H   LEU B 184      -6.051   7.455   8.613  1.00  0.00           H  
ATOM   2876  HA  LEU B 184      -3.899   8.961   9.736  1.00  0.00           H  
ATOM   2877  HB2 LEU B 184      -6.889   9.397   9.680  1.00  0.00           H  
ATOM   2878  HB3 LEU B 184      -5.756  10.575  10.352  1.00  0.00           H  
ATOM   2879  HG  LEU B 184      -5.756   9.601   7.483  1.00  0.00           H  
ATOM   2880 HD11 LEU B 184      -6.690  11.823   6.949  1.00  0.00           H  
ATOM   2881 HD12 LEU B 184      -7.785  10.878   7.986  1.00  0.00           H  
ATOM   2882 HD13 LEU B 184      -6.803  12.187   8.687  1.00  0.00           H  
ATOM   2883 HD21 LEU B 184      -4.237  11.510   7.105  1.00  0.00           H  
ATOM   2884 HD22 LEU B 184      -3.553  10.340   8.259  1.00  0.00           H  
ATOM   2885 HD23 LEU B 184      -4.257  11.865   8.849  1.00  0.00           H  
ATOM   2886  N   GLU B 185      -5.876   7.482  11.894  1.00  0.00           N  
ATOM   2887  CA  GLU B 185      -5.963   7.023  13.277  1.00  0.00           C  
ATOM   2888  C   GLU B 185      -4.744   6.189  13.659  1.00  0.00           C  
ATOM   2890  O   GLU B 185      -4.096   6.456  14.673  1.00  0.00           O  
ATOM   2889  CB  GLU B 185      -7.244   6.214  13.495  1.00  0.00           C  
ATOM   2891  CG  GLU B 185      -7.444   5.755  14.933  1.00  0.00           C  
ATOM   2892  CD  GLU B 185      -8.769   5.044  15.156  1.00  0.00           C  
ATOM   2893  OE1 GLU B 185      -9.374   4.564  14.171  1.00  0.00           O  
ATOM   2894  OE2 GLU B 185      -9.206   4.966  16.326  1.00  0.00           O1-
ATOM   2895  H   GLU B 185      -6.535   7.107  11.228  1.00  0.00           H  
ATOM   2896  HA  GLU B 185      -5.996   7.898  13.926  1.00  0.00           H  
ATOM   2897  HB2 GLU B 185      -8.094   6.834  13.211  1.00  0.00           H  
ATOM   2898  HB3 GLU B 185      -7.218   5.337  12.848  1.00  0.00           H  
ATOM   2899  HG2 GLU B 185      -6.636   5.072  15.194  1.00  0.00           H  
ATOM   2900  HG3 GLU B 185      -7.396   6.624  15.590  1.00  0.00           H  
ATOM   2901  N   ILE B 186      -4.300   5.212  12.806  1.00  0.00           N  
ATOM   2902  CA  ILE B 186      -3.113   4.392  13.021  1.00  0.00           C  
ATOM   2903  C   ILE B 186      -1.872   5.281  13.061  1.00  0.00           C  
ATOM   2905  O   ILE B 186      -1.046   5.164  13.970  1.00  0.00           O  
ATOM   2904  CB  ILE B 186      -2.964   3.314  11.924  1.00  0.00           C  
ATOM   2906  CG1 ILE B 186      -4.108   2.298  12.015  1.00  0.00           C  
ATOM   2907  CG2 ILE B 186      -1.604   2.618  12.031  1.00  0.00           C  
ATOM   2908  CD1 ILE B 186      -4.313   1.480  10.747  1.00  0.00           C  
ATOM   2909  H   ILE B 186      -4.835   5.048  11.965  1.00  0.00           H  
ATOM   2910  HA  ILE B 186      -3.210   3.892  13.985  1.00  0.00           H  
ATOM   2911  HB  ILE B 186      -3.020   3.805  10.953  1.00  0.00           H  
ATOM   2912 HG12 ILE B 186      -5.030   2.839  12.227  1.00  0.00           H  
ATOM   2913 HG13 ILE B 186      -3.905   1.617  12.841  1.00  0.00           H  
ATOM   2914 HG21 ILE B 186      -0.809   3.361  11.964  1.00  0.00           H  
ATOM   2915 HG22 ILE B 186      -1.536   2.099  12.987  1.00  0.00           H  
ATOM   2916 HG23 ILE B 186      -1.499   1.899  11.219  1.00  0.00           H  
ATOM   2917 HD11 ILE B 186      -5.140   0.785  10.892  1.00  0.00           H  
ATOM   2918 HD12 ILE B 186      -3.404   0.921  10.524  1.00  0.00           H  
ATOM   2919 HD13 ILE B 186      -4.541   2.148   9.917  1.00  0.00           H  
ATOM   2920  N   LEU B 187      -1.750   6.270  12.173  1.00  0.00           N  
ATOM   2921  CA  LEU B 187      -0.615   7.185  12.108  1.00  0.00           C  
ATOM   2922  C   LEU B 187      -0.501   8.002  13.390  1.00  0.00           C  
ATOM   2924  O   LEU B 187       0.605   8.284  13.856  1.00  0.00           O  
ATOM   2923  CB  LEU B 187      -0.748   8.119  10.903  1.00  0.00           C  
ATOM   2925  CG  LEU B 187       0.488   8.947  10.547  1.00  0.00           C  
ATOM   2926  CD1 LEU B 187       1.659   8.032  10.207  1.00  0.00           C  
ATOM   2927  CD2 LEU B 187       0.184   9.890   9.387  1.00  0.00           C  
ATOM   2928  H   LEU B 187      -2.493   6.394  11.501  1.00  0.00           H  
ATOM   2929  HA  LEU B 187       0.296   6.598  11.991  1.00  0.00           H  
ATOM   2930  HB2 LEU B 187      -0.999   7.508  10.036  1.00  0.00           H  
ATOM   2931  HB3 LEU B 187      -1.575   8.803  11.091  1.00  0.00           H  
ATOM   2932  HG  LEU B 187       0.761   9.547  11.415  1.00  0.00           H  
ATOM   2933 HD11 LEU B 187       2.531   8.635   9.956  1.00  0.00           H  
ATOM   2934 HD12 LEU B 187       1.394   7.405   9.356  1.00  0.00           H  
ATOM   2935 HD13 LEU B 187       1.889   7.401  11.066  1.00  0.00           H  
ATOM   2936 HD21 LEU B 187       1.075  10.471   9.147  1.00  0.00           H  
ATOM   2937 HD22 LEU B 187      -0.624  10.564   9.670  1.00  0.00           H  
ATOM   2938 HD23 LEU B 187      -0.116   9.309   8.515  1.00  0.00           H  
ATOM   2939  N   ARG B 188      -1.619   8.352  14.095  1.00  0.00           N  
ATOM   2940  CA  ARG B 188      -1.608   9.017  15.394  1.00  0.00           C  
ATOM   2941  C   ARG B 188      -1.039   8.101  16.473  1.00  0.00           C  
ATOM   2943  O   ARG B 188      -0.226   8.530  17.293  1.00  0.00           O  
ATOM   2942  CB  ARG B 188      -3.018   9.468  15.780  1.00  0.00           C  
ATOM   2944  CG  ARG B 188      -3.550  10.615  14.936  1.00  0.00           C  
ATOM   2945  CD  ARG B 188      -4.963  11.008  15.344  1.00  0.00           C  
ATOM   2946  NE  ARG B 188      -5.596  11.862  14.343  1.00  0.00           N  
ATOM   2949  CZ  ARG B 188      -6.566  11.474  13.519  1.00  0.00           C  
ATOM   2947  NH1 ARG B 188      -7.035  10.232  13.562  1.00  0.00           N1+
ATOM   2948  NH2 ARG B 188      -7.070  12.333  12.646  1.00  0.00           N  
ATOM   2950  H   ARG B 188      -2.517   8.135  13.687  1.00  0.00           H  
ATOM   2951  HA  ARG B 188      -0.972   9.900  15.323  1.00  0.00           H  
ATOM   2952  HB2 ARG B 188      -3.003   9.787  16.822  1.00  0.00           H  
ATOM   2953  HB3 ARG B 188      -3.695   8.619  15.684  1.00  0.00           H  
ATOM   2954  HG2 ARG B 188      -2.894  11.477  15.059  1.00  0.00           H  
ATOM   2955  HG3 ARG B 188      -3.552  10.315  13.888  1.00  0.00           H  
ATOM   2956  HD2 ARG B 188      -4.920  11.546  16.291  1.00  0.00           H  
ATOM   2957  HD3 ARG B 188      -5.561  10.106  15.473  1.00  0.00           H  
ATOM   2958  HE  ARG B 188      -5.274  12.817  14.271  1.00  0.00           H  
ATOM   2959 HH11 ARG B 188      -6.655   9.572  14.225  1.00  0.00           H  
ATOM   2960 HH12 ARG B 188      -7.771   9.948  12.932  1.00  0.00           H  
ATOM   2961 HH21 ARG B 188      -6.718  13.279  12.608  1.00  0.00           H  
ATOM   2962 HH22 ARG B 188      -7.806  12.042  12.019  1.00  0.00           H  
ATOM   2963  N   TYR B 189      -1.404   6.809  16.488  1.00  0.00           N  
ATOM   2964  CA  TYR B 189      -0.874   5.850  17.451  1.00  0.00           C  
ATOM   2965  C   TYR B 189       0.608   5.592  17.205  1.00  0.00           C  
ATOM   2967  O   TYR B 189       1.408   5.587  18.143  1.00  0.00           O  
ATOM   2966  CB  TYR B 189      -1.652   4.533  17.383  1.00  0.00           C  
ATOM   2968  CG  TYR B 189      -3.053   4.626  17.936  1.00  0.00           C  
ATOM   2969  CD1 TYR B 189      -3.282   5.071  19.236  1.00  0.00           C  
ATOM   2970  CD2 TYR B 189      -4.151   4.269  17.161  1.00  0.00           C  
ATOM   2971  CE1 TYR B 189      -4.571   5.157  19.751  1.00  0.00           C  
ATOM   2972  CE2 TYR B 189      -5.445   4.351  17.665  1.00  0.00           C  
ATOM   2974  CZ  TYR B 189      -5.645   4.796  18.959  1.00  0.00           C  
ATOM   2973  OH  TYR B 189      -6.923   4.879  19.463  1.00  0.00           O  
ATOM   2975  H   TYR B 189      -2.074   6.488  15.804  1.00  0.00           H  
ATOM   2976  HA  TYR B 189      -0.989   6.267  18.452  1.00  0.00           H  
ATOM   2977  HB2 TYR B 189      -1.714   4.224  16.340  1.00  0.00           H  
ATOM   2978  HB3 TYR B 189      -1.105   3.774  17.942  1.00  0.00           H  
ATOM   2979  HD1 TYR B 189      -2.444   5.354  19.855  1.00  0.00           H  
ATOM   2980  HD2 TYR B 189      -3.996   3.922  16.150  1.00  0.00           H  
ATOM   2981  HE1 TYR B 189      -4.732   5.503  20.761  1.00  0.00           H  
ATOM   2982  HE2 TYR B 189      -6.287   4.069  17.050  1.00  0.00           H  
ATOM   2983  HH  TYR B 189      -7.000   4.313  20.235  1.00  0.00           H  
ATOM   2984  N   LEU B 190       1.051   5.495  15.953  1.00  0.00           N  
ATOM   2985  CA  LEU B 190       2.450   5.317  15.580  1.00  0.00           C  
ATOM   2986  C   LEU B 190       3.280   6.530  15.989  1.00  0.00           C  
ATOM   2988  O   LEU B 190       4.350   6.383  16.584  1.00  0.00           O  
ATOM   2987  CB  LEU B 190       2.578   5.081  14.073  1.00  0.00           C  
ATOM   2989  CG  LEU B 190       2.118   3.716  13.559  1.00  0.00           C  
ATOM   2990  CD1 LEU B 190       2.070   3.712  12.035  1.00  0.00           C  
ATOM   2991  CD2 LEU B 190       3.037   2.614  14.074  1.00  0.00           C  
ATOM   2992  H   LEU B 190       0.370   5.549  15.209  1.00  0.00           H  
ATOM   2993  HA  LEU B 190       2.838   4.442  16.101  1.00  0.00           H  
ATOM   2994  HB2 LEU B 190       3.628   5.199  13.807  1.00  0.00           H  
ATOM   2995  HB3 LEU B 190       2.006   5.851  13.557  1.00  0.00           H  
ATOM   2996  HG  LEU B 190       1.112   3.528  13.935  1.00  0.00           H  
ATOM   2997 HD11 LEU B 190       1.741   2.734  11.684  1.00  0.00           H  
ATOM   2998 HD12 LEU B 190       3.064   3.924  11.640  1.00  0.00           H  
ATOM   2999 HD13 LEU B 190       1.372   4.475  11.692  1.00  0.00           H  
ATOM   3000 HD21 LEU B 190       2.695   1.650  13.698  1.00  0.00           H  
ATOM   3001 HD22 LEU B 190       4.054   2.798  13.728  1.00  0.00           H  
ATOM   3002 HD23 LEU B 190       3.020   2.606  15.164  1.00  0.00           H  
ATOM   3003  N   ALA B 191       2.750   7.770  15.810  1.00  0.00           N  
ATOM   3004  CA  ALA B 191       3.397   8.995  16.275  1.00  0.00           C  
ATOM   3005  C   ALA B 191       3.554   8.989  17.793  1.00  0.00           C  
ATOM   3007  O   ALA B 191       4.651   9.212  18.310  1.00  0.00           O  
ATOM   3006  CB  ALA B 191       2.600  10.219  15.830  1.00  0.00           C  
ATOM   3008  H   ALA B 191       1.864   7.848  15.331  1.00  0.00           H  
ATOM   3009  HA  ALA B 191       4.389   9.050  15.828  1.00  0.00           H  
ATOM   3010  HB1 ALA B 191       3.095  11.124  16.184  1.00  0.00           H  
ATOM   3011  HB2 ALA B 191       1.594  10.168  16.247  1.00  0.00           H  
ATOM   3012  HB3 ALA B 191       2.542  10.239  14.742  1.00  0.00           H  
ATOM   3013  N   SER B 192       2.536   8.604  18.517  1.00  0.00           N  
ATOM   3014  CA  SER B 192       2.531   8.541  19.975  1.00  0.00           C  
ATOM   3015  C   SER B 192       3.515   7.494  20.487  1.00  0.00           C  
ATOM   3017  O   SER B 192       4.226   7.729  21.466  1.00  0.00           O  
ATOM   3016  CB  SER B 192       1.126   8.229  20.494  1.00  0.00           C  
ATOM   3018  OG  SER B 192       0.208   9.231  20.091  1.00  0.00           O  
ATOM   3019  H   SER B 192       1.693   8.331  18.033  1.00  0.00           H  
ATOM   3020  HA  SER B 192       2.832   9.514  20.362  1.00  0.00           H  
ATOM   3021  HB2 SER B 192       0.803   7.267  20.096  1.00  0.00           H  
ATOM   3022  HB3 SER B 192       1.148   8.178  21.583  1.00  0.00           H  
ATOM   3023  HG  SER B 192      -0.126   9.026  19.215  1.00  0.00           H  
ATOM   3024  N   ALA B 193       3.692   6.416  19.791  1.00  0.00           N  
ATOM   3025  CA  ALA B 193       4.551   5.302  20.182  1.00  0.00           C  
ATOM   3026  C   ALA B 193       6.020   5.716  20.184  1.00  0.00           C  
ATOM   3028  O   ALA B 193       6.816   5.199  20.971  1.00  0.00           O  
ATOM   3027  CB  ALA B 193       4.338   4.112  19.249  1.00  0.00           C  
ATOM   3029  H   ALA B 193       3.199   6.341  18.913  1.00  0.00           H  
ATOM   3030  HA  ALA B 193       4.279   4.998  21.193  1.00  0.00           H  
ATOM   3031  HB1 ALA B 193       4.986   3.290  19.554  1.00  0.00           H  
ATOM   3032  HB2 ALA B 193       4.579   4.404  18.227  1.00  0.00           H  
ATOM   3033  HB3 ALA B 193       3.297   3.792  19.300  1.00  0.00           H  
ATOM   3034  N   VAL B 194       6.412   6.788  19.415  1.00  0.00           N  
ATOM   3035  CA  VAL B 194       7.783   7.281  19.331  1.00  0.00           C  
ATOM   3036  C   VAL B 194       7.843   8.725  19.823  1.00  0.00           C  
ATOM   3038  O   VAL B 194       8.792   9.452  19.519  1.00  0.00           O  
ATOM   3037  CB  VAL B 194       8.334   7.185  17.891  1.00  0.00           C  
ATOM   3039  CG1 VAL B 194       8.495   5.725  17.471  1.00  0.00           C  
ATOM   3040  CG2 VAL B 194       7.417   7.925  16.919  1.00  0.00           C  
ATOM   3041  H   VAL B 194       5.705   7.264  18.874  1.00  0.00           H  
ATOM   3042  HA  VAL B 194       8.409   6.670  19.981  1.00  0.00           H  
ATOM   3043  HB  VAL B 194       9.315   7.660  17.866  1.00  0.00           H  
ATOM   3047 HG11 VAL B 194       9.508   5.391  17.697  1.00  0.00           H  
ATOM   3048 HG12 VAL B 194       8.313   5.633  16.400  1.00  0.00           H  
ATOM   3049 HG13 VAL B 194       7.779   5.109  18.015  1.00  0.00           H  
ATOM   3044 HG21 VAL B 194       7.314   8.963  17.235  1.00  0.00           H  
ATOM   3045 HG22 VAL B 194       6.436   7.449  16.911  1.00  0.00           H  
ATOM   3046 HG23 VAL B 194       7.846   7.890  15.917  1.00  0.00           H  
ATOM   3050  N   LYS B 195       6.799   9.176  20.466  1.00  0.00           N  
ATOM   3051  CA  LYS B 195       6.677  10.437  21.193  1.00  0.00           C  
ATOM   3052  C   LYS B 195       6.764  11.629  20.244  1.00  0.00           C  
ATOM   3054  O   LYS B 195       7.106  12.737  20.662  1.00  0.00           O  
ATOM   3053  CB  LYS B 195       7.759  10.543  22.269  1.00  0.00           C  
ATOM   3055  CG  LYS B 195       7.852   9.325  23.176  1.00  0.00           C  
ATOM   3056  CD  LYS B 195       6.511   9.009  23.826  1.00  0.00           C  
ATOM   3057  CE  LYS B 195       6.622   7.848  24.805  1.00  0.00           C  
ATOM   3058  NZ  LYS B 195       5.280   7.326  25.201  1.00  0.00           N1+
ATOM   3059  H   LYS B 195       5.981   8.584  20.460  1.00  0.00           H  
ATOM   3060  HA  LYS B 195       5.703  10.458  21.682  1.00  0.00           H  
ATOM   3061  HB2 LYS B 195       7.543  11.415  22.887  1.00  0.00           H  
ATOM   3062  HB3 LYS B 195       8.723  10.690  21.782  1.00  0.00           H  
ATOM   3063  HG2 LYS B 195       8.170   8.466  22.584  1.00  0.00           H  
ATOM   3064  HG3 LYS B 195       8.591   9.515  23.955  1.00  0.00           H  
ATOM   3065  HD2 LYS B 195       5.794   8.748  23.048  1.00  0.00           H  
ATOM   3066  HD3 LYS B 195       6.155   9.892  24.358  1.00  0.00           H  
ATOM   3067  HE2 LYS B 195       7.189   7.044  24.336  1.00  0.00           H  
ATOM   3068  HE3 LYS B 195       7.151   8.183  25.697  1.00  0.00           H  
ATOM   3069  HZ1 LYS B 195       5.394   6.560  25.849  1.00  0.00           H  
ATOM   3070  HZ2 LYS B 195       4.749   8.063  25.642  1.00  0.00           H  
ATOM   3071  HZ3 LYS B 195       4.789   7.003  24.380  1.00  0.00           H  
ATOM   3072  N   ILE B 196       6.406  11.470  18.979  1.00  0.00           N  
ATOM   3073  CA  ILE B 196       6.162  12.550  18.030  1.00  0.00           C  
ATOM   3074  C   ILE B 196       4.769  13.133  18.258  1.00  0.00           C  
ATOM   3076  O   ILE B 196       3.813  12.394  18.504  1.00  0.00           O  
ATOM   3075  CB  ILE B 196       6.306  12.064  16.570  1.00  0.00           C  
ATOM   3077  CG1 ILE B 196       7.747  11.615  16.297  1.00  0.00           C  
ATOM   3078  CG2 ILE B 196       5.879  13.160  15.590  1.00  0.00           C  
ATOM   3079  CD1 ILE B 196       7.927  10.882  14.975  1.00  0.00           C  
ATOM   3080  H   ILE B 196       6.293  10.524  18.644  1.00  0.00           H  
ATOM   3081  HA  ILE B 196       6.897  13.335  18.206  1.00  0.00           H  
ATOM   3082  HB  ILE B 196       5.649  11.206  16.430  1.00  0.00           H  
ATOM   3083 HG12 ILE B 196       8.385  12.498  16.289  1.00  0.00           H  
ATOM   3084 HG13 ILE B 196       8.068  10.960  17.107  1.00  0.00           H  
ATOM   3085 HG21 ILE B 196       4.854  13.461  15.805  1.00  0.00           H  
ATOM   3086 HG22 ILE B 196       6.540  14.020  15.697  1.00  0.00           H  
ATOM   3087 HG23 ILE B 196       5.940  12.780  14.570  1.00  0.00           H  
ATOM   3088 HD11 ILE B 196       8.973  10.598  14.856  1.00  0.00           H  
ATOM   3089 HD12 ILE B 196       7.305   9.987  14.968  1.00  0.00           H  
ATOM   3090 HD13 ILE B 196       7.633  11.536  14.154  1.00  0.00           H  
ATOM   3091  N   ASP B 197       4.592  14.510  18.187  1.00  0.00           N  
ATOM   3092  CA  ASP B 197       3.273  15.129  18.110  1.00  0.00           C  
ATOM   3093  C   ASP B 197       2.495  14.617  16.900  1.00  0.00           C  
ATOM   3095  O   ASP B 197       2.887  14.857  15.756  1.00  0.00           O  
ATOM   3094  CB  ASP B 197       3.397  16.653  18.049  1.00  0.00           C  
ATOM   3096  CG  ASP B 197       2.053  17.355  17.966  1.00  0.00           C  
ATOM   3097  OD1 ASP B 197       1.034  16.690  17.683  1.00  0.00           O  
ATOM   3098  OD2 ASP B 197       2.014  18.585  18.184  1.00  0.00           O1-
ATOM   3099  H   ASP B 197       5.408  15.105  18.189  1.00  0.00           H  
ATOM   3100  HA  ASP B 197       2.718  14.866  19.011  1.00  0.00           H  
ATOM   3101  HB2 ASP B 197       3.913  16.996  18.946  1.00  0.00           H  
ATOM   3102  HB3 ASP B 197       3.991  16.924  17.176  1.00  0.00           H  
ATOM   3103  N   PRO B 198       1.330  13.893  17.081  1.00  0.00           N  
ATOM   3104  CA  PRO B 198       0.577  13.266  15.993  1.00  0.00           C  
ATOM   3105  C   PRO B 198       0.188  14.257  14.897  1.00  0.00           C  
ATOM   3107  O   PRO B 198       0.098  13.883  13.725  1.00  0.00           O  
ATOM   3106  CB  PRO B 198      -0.666  12.714  16.696  1.00  0.00           C  
ATOM   3108  CG  PRO B 198      -0.205  12.375  18.076  1.00  0.00           C  
ATOM   3109  CD  PRO B 198       0.778  13.420  18.521  1.00  0.00           C  
ATOM   3110  HA  PRO B 198       1.156  12.447  15.565  1.00  0.00           H  
ATOM   3111  HB2 PRO B 198      -1.454  13.466  16.729  1.00  0.00           H  
ATOM   3112  HB3 PRO B 198      -1.021  11.818  16.186  1.00  0.00           H  
ATOM   3113  HG2 PRO B 198       0.275  11.397  18.073  1.00  0.00           H  
ATOM   3114  HG3 PRO B 198      -1.058  12.362  18.754  1.00  0.00           H  
ATOM   3115  HD2 PRO B 198       0.291  14.234  19.058  1.00  0.00           H  
ATOM   3116  HD3 PRO B 198       1.575  12.978  19.120  1.00  0.00           H  
ATOM   3117  N   SER B 199      -0.016  15.525  15.205  1.00  0.00           N  
ATOM   3118  CA  SER B 199      -0.415  16.558  14.255  1.00  0.00           C  
ATOM   3119  C   SER B 199       0.693  16.839  13.246  1.00  0.00           C  
ATOM   3121  O   SER B 199       0.421  17.242  12.113  1.00  0.00           O  
ATOM   3120  CB  SER B 199      -0.788  17.847  14.988  1.00  0.00           C  
ATOM   3122  OG  SER B 199       0.372  18.508  15.463  1.00  0.00           O  
ATOM   3123  H   SER B 199       0.114  15.800  16.168  1.00  0.00           H  
ATOM   3124  HA  SER B 199      -1.292  16.205  13.713  1.00  0.00           H  
ATOM   3125  HB2 SER B 199      -1.320  18.507  14.303  1.00  0.00           H  
ATOM   3126  HB3 SER B 199      -1.436  17.607  15.831  1.00  0.00           H  
ATOM   3127  HG  SER B 199       0.513  18.285  16.386  1.00  0.00           H  
ATOM   3128  N   LYS B 200       1.964  16.509  13.579  1.00  0.00           N  
ATOM   3129  CA  LYS B 200       3.108  16.711  12.694  1.00  0.00           C  
ATOM   3130  C   LYS B 200       3.100  15.704  11.547  1.00  0.00           C  
ATOM   3132  O   LYS B 200       3.496  16.030  10.426  1.00  0.00           O  
ATOM   3131  CB  LYS B 200       4.417  16.603  13.477  1.00  0.00           C  
ATOM   3133  CG  LYS B 200       4.666  17.763  14.429  1.00  0.00           C  
ATOM   3134  CD  LYS B 200       6.052  17.684  15.057  1.00  0.00           C  
ATOM   3135  CE  LYS B 200       6.291  18.828  16.033  1.00  0.00           C  
ATOM   3136  NZ  LYS B 200       7.600  18.690  16.738  1.00  0.00           N1+
ATOM   3137  H   LYS B 200       2.129  16.101  14.488  1.00  0.00           H  
ATOM   3138  HA  LYS B 200       3.042  17.714  12.271  1.00  0.00           H  
ATOM   3139  HB2 LYS B 200       4.393  15.682  14.059  1.00  0.00           H  
ATOM   3140  HB3 LYS B 200       5.244  16.548  12.769  1.00  0.00           H  
ATOM   3141  HG2 LYS B 200       3.917  17.738  15.221  1.00  0.00           H  
ATOM   3142  HG3 LYS B 200       4.575  18.701  13.881  1.00  0.00           H  
ATOM   3143  HD2 LYS B 200       6.145  16.738  15.591  1.00  0.00           H  
ATOM   3144  HD3 LYS B 200       6.804  17.724  14.269  1.00  0.00           H  
ATOM   3145  HE2 LYS B 200       5.491  18.834  16.773  1.00  0.00           H  
ATOM   3146  HE3 LYS B 200       6.278  19.771  15.487  1.00  0.00           H  
ATOM   3147  HZ1 LYS B 200       8.352  18.876  16.090  1.00  0.00           H  
ATOM   3148  HZ2 LYS B 200       7.643  19.350  17.501  1.00  0.00           H  
ATOM   3149  HZ3 LYS B 200       7.691  17.751  17.099  1.00  0.00           H  
ATOM   3150  N   LEU B 201       2.642  14.482  11.783  1.00  0.00           N  
ATOM   3151  CA  LEU B 201       2.571  13.458  10.746  1.00  0.00           C  
ATOM   3152  C   LEU B 201       1.252  13.547   9.985  1.00  0.00           C  
ATOM   3154  O   LEU B 201       1.245  13.656   8.757  1.00  0.00           O  
ATOM   3153  CB  LEU B 201       2.727  12.063  11.358  1.00  0.00           C  
ATOM   3155  CG  LEU B 201       3.994  11.823  12.181  1.00  0.00           C  
ATOM   3156  CD1 LEU B 201       4.178  10.332  12.446  1.00  0.00           C  
ATOM   3157  CD2 LEU B 201       5.213  12.399  11.468  1.00  0.00           C  
ATOM   3158  H   LEU B 201       2.331  14.252  12.716  1.00  0.00           H  
ATOM   3159  HA  LEU B 201       3.388  13.621  10.043  1.00  0.00           H  
ATOM   3160  HB2 LEU B 201       2.719  11.340  10.543  1.00  0.00           H  
ATOM   3161  HB3 LEU B 201       1.864  11.871  11.995  1.00  0.00           H  
ATOM   3162  HG  LEU B 201       3.884  12.332  13.139  1.00  0.00           H  
ATOM   3163 HD11 LEU B 201       5.083  10.176  13.033  1.00  0.00           H  
ATOM   3164 HD12 LEU B 201       3.318   9.952  12.998  1.00  0.00           H  
ATOM   3165 HD13 LEU B 201       4.264   9.802  11.497  1.00  0.00           H  
ATOM   3166 HD21 LEU B 201       6.115  11.912  11.838  1.00  0.00           H  
ATOM   3167 HD22 LEU B 201       5.121  12.227  10.396  1.00  0.00           H  
ATOM   3168 HD23 LEU B 201       5.274  13.470  11.660  1.00  0.00           H  
ATOM   3169  N   THR B 202       0.101  13.733  10.675  1.00  0.00           N  
ATOM   3170  CA  THR B 202      -1.221  13.616  10.069  1.00  0.00           C  
ATOM   3171  C   THR B 202      -1.517  14.822   9.181  1.00  0.00           C  
ATOM   3173  O   THR B 202      -2.199  14.696   8.162  1.00  0.00           O  
ATOM   3172  CB  THR B 202      -2.317  13.485  11.142  1.00  0.00           C  
ATOM   3174  CG2 THR B 202      -2.201  12.160  11.888  1.00  0.00           C  
ATOM   3175  OG1 THR B 202      -2.192  14.561  12.080  1.00  0.00           O  
ATOM   3176  H   THR B 202       0.161  13.964  11.656  1.00  0.00           H  
ATOM   3177  HA  THR B 202      -1.237  12.720   9.449  1.00  0.00           H  
ATOM   3178  HB  THR B 202      -3.294  13.541  10.663  1.00  0.00           H  
ATOM   3179  HG1 THR B 202      -1.274  14.647  12.348  1.00  0.00           H  
ATOM   3180 HG21 THR B 202      -2.988  12.095  12.640  1.00  0.00           H  
ATOM   3181 HG22 THR B 202      -1.228  12.102  12.376  1.00  0.00           H  
ATOM   3182 HG23 THR B 202      -2.304  11.336  11.182  1.00  0.00           H  
ATOM   3183  N   LYS B 203      -0.977  15.978   9.456  1.00  0.00           N  
ATOM   3184  CA  LYS B 203      -1.231  17.187   8.677  1.00  0.00           C  
ATOM   3185  C   LYS B 203      -0.714  17.041   7.249  1.00  0.00           C  
ATOM   3187  O   LYS B 203      -1.172  17.740   6.343  1.00  0.00           O  
ATOM   3186  CB  LYS B 203      -0.586  18.402   9.346  1.00  0.00           C  
ATOM   3188  CG  LYS B 203       0.934  18.417   9.266  1.00  0.00           C  
ATOM   3189  CD  LYS B 203       1.518  19.640   9.963  1.00  0.00           C  
ATOM   3190  CE  LYS B 203       3.032  19.698   9.816  1.00  0.00           C  
ATOM   3191  NZ  LYS B 203       3.604  20.924  10.450  1.00  0.00           N1+
ATOM   3192  H   LYS B 203      -0.352  16.040  10.247  1.00  0.00           H  
ATOM   3193  HA  LYS B 203      -2.308  17.349   8.637  1.00  0.00           H  
ATOM   3194  HB2 LYS B 203      -0.874  18.408  10.397  1.00  0.00           H  
ATOM   3195  HB3 LYS B 203      -0.970  19.306   8.873  1.00  0.00           H  
ATOM   3196  HG2 LYS B 203       1.323  17.518   9.744  1.00  0.00           H  
ATOM   3197  HG3 LYS B 203       1.237  18.424   8.219  1.00  0.00           H  
ATOM   3198  HD2 LYS B 203       1.267  19.597  11.023  1.00  0.00           H  
ATOM   3199  HD3 LYS B 203       1.082  20.540   9.529  1.00  0.00           H  
ATOM   3200  HE2 LYS B 203       3.284  19.699   8.756  1.00  0.00           H  
ATOM   3201  HE3 LYS B 203       3.470  18.817  10.285  1.00  0.00           H  
ATOM   3202  HZ1 LYS B 203       4.607  20.928  10.333  1.00  0.00           H  
ATOM   3203  HZ2 LYS B 203       3.381  20.929  11.435  1.00  0.00           H  
ATOM   3204  HZ3 LYS B 203       3.211  21.745  10.012  1.00  0.00           H  
ATOM   3205  N   HIS B 204       0.251  16.126   7.001  1.00  0.00           N  
ATOM   3206  CA  HIS B 204       0.841  15.904   5.686  1.00  0.00           C  
ATOM   3207  C   HIS B 204      -0.004  14.941   4.858  1.00  0.00           C  
ATOM   3209  O   HIS B 204       0.138  14.878   3.635  1.00  0.00           O  
ATOM   3208  CB  HIS B 204       2.267  15.367   5.822  1.00  0.00           C  
ATOM   3210  CG  HIS B 204       3.234  16.365   6.377  1.00  0.00           C  
ATOM   3211  CD2 HIS B 204       3.880  16.411   7.565  1.00  0.00           C  
ATOM   3212  ND1 HIS B 204       3.630  17.485   5.678  1.00  0.00           N  
ATOM   3213  CE1 HIS B 204       4.482  18.178   6.415  1.00  0.00           C  
ATOM   3214  NE2 HIS B 204       4.650  17.548   7.565  1.00  0.00           N  
ATOM   3215  H   HIS B 204       0.582  15.564   7.772  1.00  0.00           H  
ATOM   3216  HA  HIS B 204       0.883  16.860   5.163  1.00  0.00           H  
ATOM   3217  HB2 HIS B 204       2.616  15.062   4.835  1.00  0.00           H  
ATOM   3218  HB3 HIS B 204       2.252  14.494   6.474  1.00  0.00           H  
ATOM   3221  HD1 HIS B 204       3.319  17.737   4.751  1.00  0.00           H  
ATOM   3219  HD2 HIS B 204       3.804  15.688   8.364  1.00  0.00           H  
ATOM   3220  HE1 HIS B 204       4.960  19.103   6.126  1.00  0.00           H  
ATOM   3222  N   CYS B 205      -0.951  14.144   5.470  1.00  0.00           N  
ATOM   3223  CA  CYS B 205      -1.626  13.021   4.830  1.00  0.00           C  
ATOM   3224  C   CYS B 205      -3.129  13.261   4.752  1.00  0.00           C  
ATOM   3226  O   CYS B 205      -3.910  12.313   4.660  1.00  0.00           O  
ATOM   3225  CB  CYS B 205      -1.348  11.724   5.590  1.00  0.00           C  
ATOM   3227  SG  CYS B 205       0.402  11.278   5.651  1.00  0.00           S  
ATOM   3228  H   CYS B 205      -1.193  14.354   6.428  1.00  0.00           H  
ATOM   3229  HA  CYS B 205      -1.239  12.917   3.816  1.00  0.00           H  
ATOM   3230  HB2 CYS B 205      -1.709  11.840   6.612  1.00  0.00           H  
ATOM   3231  HB3 CYS B 205      -1.900  10.914   5.113  1.00  0.00           H  
ATOM   3232  HG  CYS B 205       1.022  12.030   6.565  1.00  0.00           H  
ATOM   3233  N   THR B 206      -3.651  14.527   4.807  1.00  0.00           N  
ATOM   3234  CA  THR B 206      -5.070  14.845   4.920  1.00  0.00           C  
ATOM   3235  C   THR B 206      -5.655  15.202   3.557  1.00  0.00           C  
ATOM   3237  O   THR B 206      -6.848  15.490   3.443  1.00  0.00           O  
ATOM   3236  CB  THR B 206      -5.307  16.006   5.903  1.00  0.00           C  
ATOM   3238  CG2 THR B 206      -5.031  15.576   7.340  1.00  0.00           C  
ATOM   3239  OG1 THR B 206      -4.436  17.094   5.567  1.00  0.00           O  
ATOM   3240  H   THR B 206      -3.002  15.300   4.766  1.00  0.00           H  
ATOM   3241  HA  THR B 206      -5.590  13.964   5.297  1.00  0.00           H  
ATOM   3242  HB  THR B 206      -6.342  16.338   5.822  1.00  0.00           H  
ATOM   3243  HG1 THR B 206      -3.826  17.252   6.292  1.00  0.00           H  
ATOM   3244 HG21 THR B 206      -5.949  15.646   7.923  1.00  0.00           H  
ATOM   3245 HG22 THR B 206      -4.274  16.228   7.775  1.00  0.00           H  
ATOM   3246 HG23 THR B 206      -4.672  14.547   7.349  1.00  0.00           H  
ATOM   3247  N   GLY B 207      -4.931  15.174   2.548  1.00  0.00           N  
ATOM   3248  CA  GLY B 207      -5.361  15.604   1.227  1.00  0.00           C  
ATOM   3249  C   GLY B 207      -5.887  14.467   0.371  1.00  0.00           C  
ATOM   3250  O   GLY B 207      -6.112  13.362   0.869  1.00  0.00           O  
ATOM   3251  H   GLY B 207      -3.986  14.832   2.651  1.00  0.00           H  
ATOM   3252  HA2 GLY B 207      -4.511  16.058   0.717  1.00  0.00           H  
ATOM   3253  HA3 GLY B 207      -6.145  16.353   1.338  1.00  0.00           H  
ATOM   3254  N   THR B 208      -6.106  14.742  -0.883  1.00  0.00           N  
ATOM   3255  CA  THR B 208      -6.610  13.813  -1.888  1.00  0.00           C  
ATOM   3256  C   THR B 208      -5.461  13.059  -2.552  1.00  0.00           C  
ATOM   3258  O   THR B 208      -5.678  12.282  -3.484  1.00  0.00           O  
ATOM   3257  CB  THR B 208      -7.436  14.545  -2.962  1.00  0.00           C  
ATOM   3259  CG2 THR B 208      -8.739  15.083  -2.380  1.00  0.00           C  
ATOM   3260  OG1 THR B 208      -6.670  15.638  -3.483  1.00  0.00           O  
ATOM   3261  H   THR B 208      -5.909  15.685  -1.187  1.00  0.00           H  
ATOM   3262  HA  THR B 208      -7.256  13.088  -1.393  1.00  0.00           H  
ATOM   3263  HB  THR B 208      -7.665  13.851  -3.771  1.00  0.00           H  
ATOM   3267  HG1 THR B 208      -5.848  15.306  -3.851  1.00  0.00           H  
ATOM   3264 HG21 THR B 208      -9.302  15.595  -3.160  1.00  0.00           H  
ATOM   3265 HG22 THR B 208      -9.331  14.256  -1.989  1.00  0.00           H  
ATOM   3266 HG23 THR B 208      -8.516  15.783  -1.575  1.00  0.00           H  
ATOM   3268  N   ASN B 209      -4.268  13.226  -2.018  1.00  0.00           N  
ATOM   3269  CA  ASN B 209      -3.072  12.644  -2.618  1.00  0.00           C  
ATOM   3270  C   ASN B 209      -2.903  11.179  -2.225  1.00  0.00           C  
ATOM   3272  O   ASN B 209      -2.158  10.441  -2.871  1.00  0.00           O  
ATOM   3271  CB  ASN B 209      -1.830  13.446  -2.224  1.00  0.00           C  
ATOM   3273  CG  ASN B 209      -0.613  13.081  -3.050  1.00  0.00           C  
ATOM   3274  ND2 ASN B 209       0.509  12.844  -2.380  1.00  0.00           N  
ATOM   3275  OD1 ASN B 209      -0.679  13.012  -4.280  1.00  0.00           O  
ATOM   3276  H   ASN B 209      -4.179  13.771  -1.172  1.00  0.00           H  
ATOM   3277  HA  ASN B 209      -3.178  12.694  -3.702  1.00  0.00           H  
ATOM   3278  HB2 ASN B 209      -1.609  13.254  -1.174  1.00  0.00           H  
ATOM   3279  HB3 ASN B 209      -2.039  14.508  -2.353  1.00  0.00           H  
ATOM   3280 HD21 ASN B 209       0.519  12.912  -1.372  1.00  0.00           H  
ATOM   3281 HD22 ASN B 209       1.352  12.596  -2.878  1.00  0.00           H  
ATOM   3282  N   SER B 210      -3.608  10.778  -1.236  1.00  0.00           N  
ATOM   3283  CA  SER B 210      -3.646   9.347  -0.952  1.00  0.00           C  
ATOM   3284  C   SER B 210      -4.160   8.558  -2.151  1.00  0.00           C  
ATOM   3286  O   SER B 210      -4.968   9.064  -2.933  1.00  0.00           O  
ATOM   3285  CB  SER B 210      -4.523   9.066   0.269  1.00  0.00           C  
ATOM   3287  OG  SER B 210      -3.969   9.654   1.433  1.00  0.00           O  
ATOM   3288  H   SER B 210      -4.124  11.434  -0.667  1.00  0.00           H  
ATOM   3289  HA  SER B 210      -2.632   9.014  -0.731  1.00  0.00           H  
ATOM   3290  HB2 SER B 210      -5.517   9.480   0.098  1.00  0.00           H  
ATOM   3291  HB3 SER B 210      -4.603   7.989   0.414  1.00  0.00           H  
ATOM   3292  HG  SER B 210      -4.533   9.466   2.187  1.00  0.00           H  
ATOM   3293  N   GLY B 211      -3.639   7.346  -2.308  1.00  0.00           N  
ATOM   3294  CA  GLY B 211      -3.962   6.498  -3.444  1.00  0.00           C  
ATOM   3295  C   GLY B 211      -4.633   5.197  -3.045  1.00  0.00           C  
ATOM   3296  O   GLY B 211      -4.335   4.638  -1.987  1.00  0.00           O  
ATOM   3297  H   GLY B 211      -2.994   7.001  -1.612  1.00  0.00           H  
ATOM   3298  HA2 GLY B 211      -3.039   6.264  -3.975  1.00  0.00           H  
ATOM   3299  HA3 GLY B 211      -4.625   7.045  -4.115  1.00  0.00           H  
ATOM   3300  N   LEU B 212      -5.525   4.732  -3.861  1.00  0.00           N  
ATOM   3301  CA  LEU B 212      -6.054   3.373  -3.806  1.00  0.00           C  
ATOM   3302  C   LEU B 212      -5.620   2.572  -5.029  1.00  0.00           C  
ATOM   3304  O   LEU B 212      -5.873   2.978  -6.165  1.00  0.00           O  
ATOM   3303  CB  LEU B 212      -7.581   3.396  -3.712  1.00  0.00           C  
ATOM   3305  CG  LEU B 212      -8.282   2.036  -3.728  1.00  0.00           C  
ATOM   3306  CD1 LEU B 212      -7.930   1.244  -2.473  1.00  0.00           C  
ATOM   3307  CD2 LEU B 212      -9.791   2.213  -3.849  1.00  0.00           C  
ATOM   3308  H   LEU B 212      -5.876   5.348  -4.580  1.00  0.00           H  
ATOM   3309  HA  LEU B 212      -5.660   2.884  -2.915  1.00  0.00           H  
ATOM   3310  HB2 LEU B 212      -7.849   3.897  -2.782  1.00  0.00           H  
ATOM   3311  HB3 LEU B 212      -7.966   3.989  -4.542  1.00  0.00           H  
ATOM   3312  HG  LEU B 212      -7.931   1.478  -4.596  1.00  0.00           H  
ATOM   3313 HD11 LEU B 212      -8.436   0.279  -2.498  1.00  0.00           H  
ATOM   3314 HD12 LEU B 212      -6.852   1.088  -2.433  1.00  0.00           H  
ATOM   3315 HD13 LEU B 212      -8.250   1.799  -1.591  1.00  0.00           H  
ATOM   3316 HD21 LEU B 212     -10.289   1.278  -3.591  1.00  0.00           H  
ATOM   3317 HD22 LEU B 212     -10.120   2.999  -3.170  1.00  0.00           H  
ATOM   3318 HD23 LEU B 212     -10.044   2.488  -4.873  1.00  0.00           H  
ATOM   3319  N   ARG B 213      -5.062   1.420  -4.770  1.00  0.00           N  
ATOM   3320  CA  ARG B 213      -4.770   0.447  -5.817  1.00  0.00           C  
ATOM   3321  C   ARG B 213      -5.618  -0.810  -5.648  1.00  0.00           C  
ATOM   3322  O   ARG B 213      -5.445  -1.556  -4.682  1.00  0.00           O  
ATOM   3323  CB  ARG B 213      -3.302   0.067  -5.811  1.00  0.00           C  
ATOM   3324  CG  ARG B 213      -3.029  -0.905  -6.954  1.00  0.00           C  
ATOM   3325  CD  ARG B 213      -1.551  -1.281  -6.960  1.00  0.00           C  
ATOM   3326  NE  ARG B 213      -1.253  -2.240  -8.047  1.00  0.00           N  
ATOM   3327  CZ  ARG B 213      -0.042  -2.751  -8.249  1.00  0.00           C  
ATOM   3328  NH1 ARG B 213       0.995  -2.433  -7.480  1.00  0.00           N1+
ATOM   3329  NH2 ARG B 213       0.115  -3.606  -9.257  1.00  0.00           N  
ATOM   3330  H   ARG B 213      -4.825   1.195  -3.814  1.00  0.00           H  
ATOM   3331  HA  ARG B 213      -5.007   0.896  -6.782  1.00  0.00           H  
ATOM   3332  HB2 ARG B 213      -3.053  -0.408  -4.862  1.00  0.00           H  
ATOM   3333  HB3 ARG B 213      -2.694   0.962  -5.941  1.00  0.00           H  
ATOM   3334  HG2 ARG B 213      -3.287  -0.433  -7.902  1.00  0.00           H  
ATOM   3335  HG3 ARG B 213      -3.632  -1.803  -6.819  1.00  0.00           H  
ATOM   3336  HD2 ARG B 213      -0.955  -0.380  -7.106  1.00  0.00           H  
ATOM   3337  HD3 ARG B 213      -1.292  -1.732  -6.002  1.00  0.00           H  
ATOM   3338  HE  ARG B 213      -2.003  -2.519  -8.663  1.00  0.00           H  
ATOM   3339 HH11 ARG B 213       0.876  -1.785  -6.715  1.00  0.00           H  
ATOM   3340 HH12 ARG B 213       1.901  -2.840  -7.661  1.00  0.00           H  
ATOM   3341 HH21 ARG B 213      -0.673  -3.848  -9.841  1.00  0.00           H  
ATOM   3342 HH22 ARG B 213       1.022  -4.013  -9.438  1.00  0.00           H  
ATOM   3343  N   LEU B 214      -6.507  -1.075  -6.619  1.00  0.00           N  
ATOM   3344  CA  LEU B 214      -7.138  -2.378  -6.798  1.00  0.00           C  
ATOM   3345  C   LEU B 214      -6.242  -3.309  -7.607  1.00  0.00           C  
ATOM   3347  O   LEU B 214      -5.712  -2.917  -8.650  1.00  0.00           O  
ATOM   3346  CB  LEU B 214      -8.494  -2.226  -7.491  1.00  0.00           C  
ATOM   3348  CG  LEU B 214      -9.461  -1.213  -6.875  1.00  0.00           C  
ATOM   3349  CD1 LEU B 214     -10.754  -1.157  -7.681  1.00  0.00           C  
ATOM   3350  CD2 LEU B 214      -9.747  -1.563  -5.419  1.00  0.00           C  
ATOM   3351  H   LEU B 214      -6.752  -0.333  -7.259  1.00  0.00           H  
ATOM   3352  HA  LEU B 214      -7.300  -2.822  -5.816  1.00  0.00           H  
ATOM   3353  HB2 LEU B 214      -8.308  -1.923  -8.521  1.00  0.00           H  
ATOM   3354  HB3 LEU B 214      -8.982  -3.200  -7.504  1.00  0.00           H  
ATOM   3355  HG  LEU B 214      -8.994  -0.229  -6.906  1.00  0.00           H  
ATOM   3356 HD11 LEU B 214     -11.432  -0.432  -7.231  1.00  0.00           H  
ATOM   3357 HD12 LEU B 214     -10.531  -0.858  -8.705  1.00  0.00           H  
ATOM   3358 HD13 LEU B 214     -11.223  -2.141  -7.684  1.00  0.00           H  
ATOM   3359 HD21 LEU B 214     -10.437  -0.832  -4.998  1.00  0.00           H  
ATOM   3360 HD22 LEU B 214     -10.194  -2.556  -5.365  1.00  0.00           H  
ATOM   3361 HD23 LEU B 214      -8.816  -1.552  -4.853  1.00  0.00           H  
ATOM   3362  N   ASN B 215      -6.041  -4.494  -7.080  1.00  0.00           N  
ATOM   3363  CA  ASN B 215      -5.164  -5.487  -7.691  1.00  0.00           C  
ATOM   3364  C   ASN B 215      -5.910  -6.784  -7.993  1.00  0.00           C  
ATOM   3366  O   ASN B 215      -6.629  -7.305  -7.139  1.00  0.00           O  
ATOM   3365  CB  ASN B 215      -3.959  -5.766  -6.791  1.00  0.00           C  
ATOM   3367  CG  ASN B 215      -3.233  -4.500  -6.379  1.00  0.00           C  
ATOM   3368  ND2 ASN B 215      -3.490  -4.038  -5.161  1.00  0.00           N  
ATOM   3369  OD1 ASN B 215      -2.448  -3.941  -7.150  1.00  0.00           O  
ATOM   3370  H   ASN B 215      -6.512  -4.728  -6.218  1.00  0.00           H  
ATOM   3371  HA  ASN B 215      -4.796  -5.080  -8.633  1.00  0.00           H  
ATOM   3372  HB2 ASN B 215      -4.305  -6.278  -5.893  1.00  0.00           H  
ATOM   3373  HB3 ASN B 215      -3.264  -6.416  -7.322  1.00  0.00           H  
ATOM   3374 HD21 ASN B 215      -4.140  -4.527  -4.562  1.00  0.00           H  
ATOM   3375 HD22 ASN B 215      -3.035  -3.198  -4.833  1.00  0.00           H  
ATOM   3376  N   TYR B 216      -5.650  -7.301  -9.169  1.00  0.00           N  
ATOM   3377  CA  TYR B 216      -6.131  -8.598  -9.631  1.00  0.00           C  
ATOM   3378  C   TYR B 216      -4.977  -9.464 -10.121  1.00  0.00           C  
ATOM   3380  O   TYR B 216      -4.214  -9.055 -10.999  1.00  0.00           O  
ATOM   3379  CB  TYR B 216      -7.162  -8.421 -10.750  1.00  0.00           C  
ATOM   3381  CG  TYR B 216      -7.623  -9.722 -11.361  1.00  0.00           C  
ATOM   3382  CD1 TYR B 216      -8.395 -10.623 -10.631  1.00  0.00           C  
ATOM   3383  CD2 TYR B 216      -7.288 -10.054 -12.670  1.00  0.00           C  
ATOM   3384  CE1 TYR B 216      -8.821 -11.824 -11.189  1.00  0.00           C  
ATOM   3385  CE2 TYR B 216      -7.708 -11.252 -13.238  1.00  0.00           C  
ATOM   3387  CZ  TYR B 216      -8.473 -12.128 -12.492  1.00  0.00           C  
ATOM   3386  OH  TYR B 216      -8.892 -13.316 -13.049  1.00  0.00           O  
ATOM   3388  H   TYR B 216      -5.075  -6.762  -9.801  1.00  0.00           H  
ATOM   3389  HA  TYR B 216      -6.613  -9.105  -8.795  1.00  0.00           H  
ATOM   3390  HB2 TYR B 216      -6.716  -7.811 -11.536  1.00  0.00           H  
ATOM   3391  HB3 TYR B 216      -8.029  -7.896 -10.348  1.00  0.00           H  
ATOM   3392  HD1 TYR B 216      -8.668 -10.385  -9.614  1.00  0.00           H  
ATOM   3393  HD2 TYR B 216      -6.692  -9.370 -13.255  1.00  0.00           H  
ATOM   3394  HE1 TYR B 216      -9.418 -12.513 -10.610  1.00  0.00           H  
ATOM   3395  HE2 TYR B 216      -7.438 -11.496 -14.255  1.00  0.00           H  
ATOM   3396  HH  TYR B 216      -8.546 -14.050 -12.536  1.00  0.00           H  
ATOM   3397  N   TYR B 217      -4.843 -10.621  -9.552  1.00  0.00           N  
ATOM   3398  CA  TYR B 217      -3.865 -11.644  -9.902  1.00  0.00           C  
ATOM   3399  C   TYR B 217      -4.551 -12.883 -10.467  1.00  0.00           C  
ATOM   3401  O   TYR B 217      -5.109 -13.687  -9.717  1.00  0.00           O  
ATOM   3400  CB  TYR B 217      -3.023 -12.025  -8.681  1.00  0.00           C  
ATOM   3402  CG  TYR B 217      -2.438 -10.839  -7.954  1.00  0.00           C  
ATOM   3403  CD1 TYR B 217      -1.179 -10.344  -8.288  1.00  0.00           C  
ATOM   3404  CD2 TYR B 217      -3.141 -10.211  -6.931  1.00  0.00           C  
ATOM   3405  CE1 TYR B 217      -0.635  -9.252  -7.619  1.00  0.00           C  
ATOM   3406  CE2 TYR B 217      -2.607  -9.118  -6.256  1.00  0.00           C  
ATOM   3408  CZ  TYR B 217      -1.355  -8.647  -6.607  1.00  0.00           C  
ATOM   3407  OH  TYR B 217      -0.821  -7.566  -5.942  1.00  0.00           O  
ATOM   3409  H   TYR B 217      -5.476 -10.834  -8.794  1.00  0.00           H  
ATOM   3410  HA  TYR B 217      -3.201 -11.239 -10.666  1.00  0.00           H  
ATOM   3411  HB2 TYR B 217      -3.655 -12.577  -7.986  1.00  0.00           H  
ATOM   3412  HB3 TYR B 217      -2.209 -12.674  -9.005  1.00  0.00           H  
ATOM   3413  HD1 TYR B 217      -0.616 -10.816  -9.080  1.00  0.00           H  
ATOM   3414  HD2 TYR B 217      -4.119 -10.578  -6.656  1.00  0.00           H  
ATOM   3415  HE1 TYR B 217       0.342  -8.880  -7.889  1.00  0.00           H  
ATOM   3416  HE2 TYR B 217      -3.166  -8.641  -5.464  1.00  0.00           H  
ATOM   3417  HH  TYR B 217      -1.111  -7.577  -5.027  1.00  0.00           H  
ATOM   3418  N   PRO B 218      -4.637 -13.055 -11.822  1.00  0.00           N  
ATOM   3419  CA  PRO B 218      -5.234 -14.239 -12.445  1.00  0.00           C  
ATOM   3420  C   PRO B 218      -4.503 -15.529 -12.082  1.00  0.00           C  
ATOM   3422  O   PRO B 218      -3.376 -15.485 -11.581  1.00  0.00           O  
ATOM   3421  CB  PRO B 218      -5.115 -13.946 -13.943  1.00  0.00           C  
ATOM   3423  CG  PRO B 218      -4.868 -12.475 -14.026  1.00  0.00           C  
ATOM   3424  CD  PRO B 218      -4.132 -12.044 -12.790  1.00  0.00           C  
ATOM   3425  HA  PRO B 218      -6.284 -14.316 -12.164  1.00  0.00           H  
ATOM   3426  HB2 PRO B 218      -4.283 -14.500 -14.378  1.00  0.00           H  
ATOM   3427  HB3 PRO B 218      -6.044 -14.201 -14.452  1.00  0.00           H  
ATOM   3428  HG2 PRO B 218      -5.819 -11.946 -14.091  1.00  0.00           H  
ATOM   3429  HG3 PRO B 218      -4.265 -12.254 -14.907  1.00  0.00           H  
ATOM   3430  HD2 PRO B 218      -4.400 -11.030 -12.493  1.00  0.00           H  
ATOM   3431  HD3 PRO B 218      -3.055 -12.138 -12.925  1.00  0.00           H  
ATOM   3432  N   ILE B 219      -5.146 -16.670 -12.319  1.00  0.00           N  
ATOM   3433  CA  ILE B 219      -4.513 -17.982 -12.232  1.00  0.00           C  
ATOM   3434  C   ILE B 219      -3.315 -18.040 -13.177  1.00  0.00           C  
ATOM   3436  O   ILE B 219      -3.422 -17.673 -14.349  1.00  0.00           O  
ATOM   3435  CB  ILE B 219      -5.511 -19.114 -12.562  1.00  0.00           C  
ATOM   3437  CG1 ILE B 219      -6.663 -19.122 -11.550  1.00  0.00           C  
ATOM   3438  CG2 ILE B 219      -4.799 -20.470 -12.592  1.00  0.00           C  
ATOM   3439  CD1 ILE B 219      -7.775 -20.107 -11.886  1.00  0.00           C  
ATOM   3440  H   ILE B 219      -6.123 -16.626 -12.572  1.00  0.00           H  
ATOM   3441  HA  ILE B 219      -4.155 -18.125 -11.213  1.00  0.00           H  
ATOM   3442  HB  ILE B 219      -5.927 -18.925 -13.552  1.00  0.00           H  
ATOM   3443 HG12 ILE B 219      -6.258 -19.383 -10.572  1.00  0.00           H  
ATOM   3444 HG13 ILE B 219      -7.088 -18.120 -11.497  1.00  0.00           H  
ATOM   3445 HG21 ILE B 219      -5.519 -21.254 -12.826  1.00  0.00           H  
ATOM   3446 HG22 ILE B 219      -4.352 -20.667 -11.618  1.00  0.00           H  
ATOM   3447 HG23 ILE B 219      -4.019 -20.454 -13.353  1.00  0.00           H  
ATOM   3448 HD11 ILE B 219      -8.552 -20.053 -11.123  1.00  0.00           H  
ATOM   3449 HD12 ILE B 219      -8.201 -19.856 -12.857  1.00  0.00           H  
ATOM   3450 HD13 ILE B 219      -7.368 -21.118 -11.919  1.00  0.00           H  
ATOM   3451  N   CYS B 220      -2.205 -18.537 -12.679  1.00  0.00           N  
ATOM   3452  CA  CYS B 220      -0.956 -18.630 -13.425  1.00  0.00           C  
ATOM   3453  C   CYS B 220      -0.538 -20.083 -13.613  1.00  0.00           C  
ATOM   3455  O   CYS B 220      -0.383 -20.820 -12.637  1.00  0.00           O  
ATOM   3454  CB  CYS B 220       0.154 -17.859 -12.711  1.00  0.00           C  
ATOM   3456  SG  CYS B 220       1.721 -17.839 -13.609  1.00  0.00           S  
ATOM   3457  H   CYS B 220      -2.218 -18.873 -11.727  1.00  0.00           H  
ATOM   3458  HA  CYS B 220      -1.108 -18.185 -14.408  1.00  0.00           H  
ATOM   3459  HB2 CYS B 220       0.322 -18.320 -11.738  1.00  0.00           H  
ATOM   3460  HB3 CYS B 220      -0.176 -16.831 -12.559  1.00  0.00           H  
ATOM   3461  HG  CYS B 220       1.512 -18.202 -14.878  1.00  0.00           H  
ATOM   3462  N   ASP B 221      -0.175 -20.562 -14.825  1.00  0.00           N  
ATOM   3463  CA  ASP B 221       0.189 -21.942 -15.133  1.00  0.00           C  
ATOM   3464  C   ASP B 221       1.597 -22.262 -14.636  1.00  0.00           C  
ATOM   3466  O   ASP B 221       1.943 -23.430 -14.447  1.00  0.00           O  
ATOM   3465  CB  ASP B 221       0.090 -22.201 -16.637  1.00  0.00           C  
ATOM   3467  CG  ASP B 221      -1.341 -22.224 -17.143  1.00  0.00           C  
ATOM   3468  OD1 ASP B 221      -2.267 -22.479 -16.342  1.00  0.00           O  
ATOM   3469  OD2 ASP B 221      -1.546 -21.987 -18.353  1.00  0.00           O1-
ATOM   3470  H   ASP B 221      -0.154 -19.902 -15.590  1.00  0.00           H  
ATOM   3471  HA  ASP B 221      -0.513 -22.603 -14.624  1.00  0.00           H  
ATOM   3472  HB2 ASP B 221       0.631 -21.413 -17.161  1.00  0.00           H  
ATOM   3473  HB3 ASP B 221       0.559 -23.159 -16.861  1.00  0.00           H  
ATOM   3474  N   ARG B 222       2.378 -21.271 -14.354  1.00  0.00           N  
ATOM   3475  CA  ARG B 222       3.762 -21.424 -13.916  1.00  0.00           C  
ATOM   3476  C   ARG B 222       4.042 -20.577 -12.680  1.00  0.00           C  
ATOM   3478  O   ARG B 222       4.983 -19.780 -12.667  1.00  0.00           O  
ATOM   3477  CB  ARG B 222       4.727 -21.045 -15.041  1.00  0.00           C  
ATOM   3479  CG  ARG B 222       4.698 -21.998 -16.225  1.00  0.00           C  
ATOM   3480  CD  ARG B 222       5.662 -21.566 -17.321  1.00  0.00           C  
ATOM   3481  NE  ARG B 222       7.043 -21.545 -16.847  1.00  0.00           N  
ATOM   3484  CZ  ARG B 222       8.092 -21.192 -17.584  1.00  0.00           C  
ATOM   3482  NH1 ARG B 222       7.938 -20.822 -18.850  1.00  0.00           N1+
ATOM   3483  NH2 ARG B 222       9.305 -21.209 -17.052  1.00  0.00           N  
ATOM   3485  H   ARG B 222       2.008 -20.335 -14.442  1.00  0.00           H  
ATOM   3486  HA  ARG B 222       3.927 -22.471 -13.660  1.00  0.00           H  
ATOM   3487  HB2 ARG B 222       5.739 -21.033 -14.636  1.00  0.00           H  
ATOM   3488  HB3 ARG B 222       4.479 -20.043 -15.392  1.00  0.00           H  
ATOM   3489  HG2 ARG B 222       4.977 -22.995 -15.883  1.00  0.00           H  
ATOM   3490  HG3 ARG B 222       3.687 -22.031 -16.632  1.00  0.00           H  
ATOM   3491  HD2 ARG B 222       5.389 -20.566 -17.658  1.00  0.00           H  
ATOM   3492  HD3 ARG B 222       5.583 -22.259 -18.159  1.00  0.00           H  
ATOM   3493  HE  ARG B 222       7.214 -21.819 -15.890  1.00  0.00           H  
ATOM   3494 HH11 ARG B 222       7.016 -20.807 -19.263  1.00  0.00           H  
ATOM   3495 HH12 ARG B 222       8.742 -20.556 -19.400  1.00  0.00           H  
ATOM   3496 HH21 ARG B 222       9.431 -21.489 -16.090  1.00  0.00           H  
ATOM   3497 HH22 ARG B 222      10.104 -20.942 -17.609  1.00  0.00           H  
ATOM   3498  N   PRO B 223       3.316 -20.780 -11.550  1.00  0.00           N  
ATOM   3499  CA  PRO B 223       3.389 -19.868 -10.406  1.00  0.00           C  
ATOM   3500  C   PRO B 223       4.750 -19.898  -9.713  1.00  0.00           C  
ATOM   3502  O   PRO B 223       5.119 -18.941  -9.028  1.00  0.00           O  
ATOM   3501  CB  PRO B 223       2.290 -20.384  -9.473  1.00  0.00           C  
ATOM   3503  CG  PRO B 223       2.147 -21.832  -9.816  1.00  0.00           C  
ATOM   3504  CD  PRO B 223       2.358 -21.995 -11.294  1.00  0.00           C  
ATOM   3505  HA  PRO B 223       3.158 -18.852 -10.726  1.00  0.00           H  
ATOM   3506  HB2 PRO B 223       2.584 -20.264  -8.430  1.00  0.00           H  
ATOM   3507  HB3 PRO B 223       1.355 -19.857  -9.664  1.00  0.00           H  
ATOM   3508  HG2 PRO B 223       1.148 -22.177  -9.547  1.00  0.00           H  
ATOM   3509  HG3 PRO B 223       2.893 -22.412  -9.273  1.00  0.00           H  
ATOM   3510  HD2 PRO B 223       2.833 -22.946 -11.535  1.00  0.00           H  
ATOM   3511  HD3 PRO B 223       1.421 -21.876 -11.839  1.00  0.00           H  
ATOM   3512  N   ALA B 224       5.615 -20.883  -9.922  1.00  0.00           N  
ATOM   3513  CA  ALA B 224       6.937 -21.038  -9.320  1.00  0.00           C  
ATOM   3514  C   ALA B 224       7.963 -20.146 -10.012  1.00  0.00           C  
ATOM   3516  O   ALA B 224       9.054 -19.917  -9.483  1.00  0.00           O  
ATOM   3515  CB  ALA B 224       7.380 -22.498  -9.377  1.00  0.00           C  
ATOM   3517  H   ALA B 224       5.328 -21.604 -10.568  1.00  0.00           H  
ATOM   3518  HA  ALA B 224       6.874 -20.740  -8.274  1.00  0.00           H  
ATOM   3519  HB1 ALA B 224       8.367 -22.597  -8.925  1.00  0.00           H  
ATOM   3520  HB2 ALA B 224       7.423 -22.824 -10.416  1.00  0.00           H  
ATOM   3521  HB3 ALA B 224       6.667 -23.116  -8.831  1.00  0.00           H  
ATOM   3522  N   ASP B 225       7.623 -19.645 -11.212  1.00  0.00           N  
ATOM   3523  CA  ASP B 225       8.542 -18.886 -12.056  1.00  0.00           C  
ATOM   3524  C   ASP B 225       8.018 -17.475 -12.308  1.00  0.00           C  
ATOM   3526  O   ASP B 225       8.581 -16.732 -13.115  1.00  0.00           O  
ATOM   3525  CB  ASP B 225       8.771 -19.608 -13.385  1.00  0.00           C  
ATOM   3527  CG  ASP B 225       9.343 -21.004 -13.211  1.00  0.00           C  
ATOM   3528  OD1 ASP B 225      10.319 -21.173 -12.449  1.00  0.00           O  
ATOM   3529  OD2 ASP B 225       8.815 -21.943 -13.845  1.00  0.00           O1-
ATOM   3530  H   ASP B 225       6.683 -19.802 -11.547  1.00  0.00           H  
ATOM   3531  HA  ASP B 225       9.498 -18.809 -11.539  1.00  0.00           H  
ATOM   3532  HB2 ASP B 225       7.817 -19.686 -13.907  1.00  0.00           H  
ATOM   3533  HB3 ASP B 225       9.458 -19.019 -13.993  1.00  0.00           H  
ATOM   3534  N   THR B 226       6.913 -17.096 -11.716  1.00  0.00           N  
ATOM   3535  CA  THR B 226       6.198 -15.858 -12.006  1.00  0.00           C  
ATOM   3536  C   THR B 226       5.878 -15.103 -10.719  1.00  0.00           C  
ATOM   3538  O   THR B 226       5.462 -15.705  -9.727  1.00  0.00           O  
ATOM   3537  CB  THR B 226       4.895 -16.134 -12.780  1.00  0.00           C  
ATOM   3539  CG2 THR B 226       4.219 -14.833 -13.199  1.00  0.00           C  
ATOM   3540  OG1 THR B 226       5.196 -16.902 -13.951  1.00  0.00           O  
ATOM   3541  H   THR B 226       6.528 -17.705 -11.008  1.00  0.00           H  
ATOM   3542  HA  THR B 226       6.838 -15.228 -12.624  1.00  0.00           H  
ATOM   3543  HB  THR B 226       4.215 -16.702 -12.145  1.00  0.00           H  
ATOM   3544  HG1 THR B 226       5.370 -17.812 -13.701  1.00  0.00           H  
ATOM   3545 HG21 THR B 226       3.302 -15.058 -13.743  1.00  0.00           H  
ATOM   3546 HG22 THR B 226       4.892 -14.265 -13.841  1.00  0.00           H  
ATOM   3547 HG23 THR B 226       3.980 -14.246 -12.312  1.00  0.00           H  
ATOM   3548  N   LEU B 227       6.011 -13.812 -10.784  1.00  0.00           N  
ATOM   3549  CA  LEU B 227       5.570 -12.942  -9.699  1.00  0.00           C  
ATOM   3550  C   LEU B 227       4.308 -12.181 -10.091  1.00  0.00           C  
ATOM   3552  O   LEU B 227       4.156 -11.775 -11.246  1.00  0.00           O  
ATOM   3551  CB  LEU B 227       6.677 -11.956  -9.318  1.00  0.00           C  
ATOM   3553  CG  LEU B 227       7.916 -12.553  -8.649  1.00  0.00           C  
ATOM   3554  CD1 LEU B 227       8.930 -11.457  -8.338  1.00  0.00           C  
ATOM   3555  CD2 LEU B 227       7.529 -13.306  -7.380  1.00  0.00           C  
ATOM   3556  H   LEU B 227       6.430 -13.401 -11.606  1.00  0.00           H  
ATOM   3557  HA  LEU B 227       5.344 -13.561  -8.830  1.00  0.00           H  
ATOM   3558  HB2 LEU B 227       7.001 -11.453 -10.229  1.00  0.00           H  
ATOM   3559  HB3 LEU B 227       6.253 -11.209  -8.647  1.00  0.00           H  
ATOM   3560  HG  LEU B 227       8.374 -13.259  -9.342  1.00  0.00           H  
ATOM   3564 HD11 LEU B 227       8.676 -10.985  -7.389  1.00  0.00           H  
ATOM   3565 HD12 LEU B 227       9.927 -11.893  -8.271  1.00  0.00           H  
ATOM   3566 HD13 LEU B 227       8.913 -10.710  -9.132  1.00  0.00           H  
ATOM   3561 HD21 LEU B 227       8.423 -13.724  -6.918  1.00  0.00           H  
ATOM   3562 HD22 LEU B 227       7.047 -12.620  -6.684  1.00  0.00           H  
ATOM   3563 HD23 LEU B 227       6.840 -14.112  -7.632  1.00  0.00           H  
ATOM   3567  N   GLY B 228       3.428 -11.990  -9.123  1.00  0.00           N  
ATOM   3568  CA  GLY B 228       2.284 -11.102  -9.256  1.00  0.00           C  
ATOM   3569  C   GLY B 228       2.628  -9.645  -9.013  1.00  0.00           C  
ATOM   3570  O   GLY B 228       2.082  -8.755  -9.669  1.00  0.00           O  
ATOM   3571  H   GLY B 228       3.556 -12.484  -8.251  1.00  0.00           H  
ATOM   3572  HA2 GLY B 228       1.525 -11.404  -8.534  1.00  0.00           H  
ATOM   3573  HA3 GLY B 228       1.874 -11.204 -10.261  1.00  0.00           H  
ATOM   3574  N   LEU B 229       3.503  -9.344  -8.126  1.00  0.00           N  
ATOM   3575  CA  LEU B 229       4.100  -8.040  -7.860  1.00  0.00           C  
ATOM   3576  C   LEU B 229       5.565  -8.184  -7.462  1.00  0.00           C  
ATOM   3578  O   LEU B 229       5.901  -8.996  -6.597  1.00  0.00           O  
ATOM   3577  CB  LEU B 229       3.328  -7.313  -6.756  1.00  0.00           C  
ATOM   3579  CG  LEU B 229       3.751  -5.871  -6.470  1.00  0.00           C  
ATOM   3580  CD1 LEU B 229       3.534  -5.001  -7.704  1.00  0.00           C  
ATOM   3581  CD2 LEU B 229       2.983  -5.315  -5.276  1.00  0.00           C  
ATOM   3582  H   LEU B 229       3.818 -10.103  -7.539  1.00  0.00           H  
ATOM   3583  HA  LEU B 229       4.046  -7.443  -8.770  1.00  0.00           H  
ATOM   3584  HB2 LEU B 229       3.449  -7.883  -5.835  1.00  0.00           H  
ATOM   3585  HB3 LEU B 229       2.271  -7.313  -7.021  1.00  0.00           H  
ATOM   3586  HG  LEU B 229       4.814  -5.866  -6.228  1.00  0.00           H  
ATOM   3590 HD11 LEU B 229       3.839  -3.978  -7.486  1.00  0.00           H  
ATOM   3591 HD12 LEU B 229       2.479  -5.015  -7.977  1.00  0.00           H  
ATOM   3592 HD13 LEU B 229       4.128  -5.389  -8.531  1.00  0.00           H  
ATOM   3587 HD21 LEU B 229       1.918  -5.504  -5.408  1.00  0.00           H  
ATOM   3588 HD22 LEU B 229       3.328  -5.802  -4.364  1.00  0.00           H  
ATOM   3589 HD23 LEU B 229       3.155  -4.241  -5.202  1.00  0.00           H  
ATOM   3593  N   SER B 230       6.457  -7.360  -8.058  1.00  0.00           N  
ATOM   3594  CA  SER B 230       7.900  -7.437  -7.851  1.00  0.00           C  
ATOM   3595  C   SER B 230       8.282  -6.985  -6.446  1.00  0.00           C  
ATOM   3597  O   SER B 230       7.486  -6.344  -5.756  1.00  0.00           O  
ATOM   3596  CB  SER B 230       8.637  -6.588  -8.887  1.00  0.00           C  
ATOM   3598  OG  SER B 230       8.223  -5.234  -8.814  1.00  0.00           O  
ATOM   3599  H   SER B 230       6.104  -6.650  -8.683  1.00  0.00           H  
ATOM   3600  HA  SER B 230       8.210  -8.475  -7.974  1.00  0.00           H  
ATOM   3601  HB2 SER B 230       9.709  -6.645  -8.698  1.00  0.00           H  
ATOM   3602  HB3 SER B 230       8.427  -6.975  -9.884  1.00  0.00           H  
ATOM   3603  HG  SER B 230       8.921  -4.707  -8.419  1.00  0.00           H  
ATOM   3604  N   ALA B 231       9.489  -7.349  -6.066  1.00  0.00           N  
ATOM   3605  CA  ALA B 231      10.052  -6.935  -4.783  1.00  0.00           C  
ATOM   3606  C   ALA B 231      10.211  -5.419  -4.718  1.00  0.00           C  
ATOM   3608  O   ALA B 231      10.914  -4.826  -5.540  1.00  0.00           O  
ATOM   3607  CB  ALA B 231      11.396  -7.619  -4.547  1.00  0.00           C  
ATOM   3609  H   ALA B 231      10.041  -7.931  -6.679  1.00  0.00           H  
ATOM   3610  HA  ALA B 231       9.367  -7.242  -3.993  1.00  0.00           H  
ATOM   3611  HB1 ALA B 231      11.803  -7.301  -3.587  1.00  0.00           H  
ATOM   3612  HB2 ALA B 231      12.088  -7.345  -5.344  1.00  0.00           H  
ATOM   3613  HB3 ALA B 231      11.258  -8.700  -4.542  1.00  0.00           H  
ATOM   3614  N   HIS B 232       9.606  -4.820  -3.691  1.00  0.00           N  
ATOM   3615  CA  HIS B 232       9.651  -3.377  -3.481  1.00  0.00           C  
ATOM   3616  C   HIS B 232       9.403  -3.026  -2.018  1.00  0.00           C  
ATOM   3618  O   HIS B 232       9.029  -3.891  -1.222  1.00  0.00           O  
ATOM   3617  CB  HIS B 232       8.626  -2.673  -4.371  1.00  0.00           C  
ATOM   3619  CG  HIS B 232       7.209  -3.024  -4.047  1.00  0.00           C  
ATOM   3620  CD2 HIS B 232       6.206  -2.281  -3.522  1.00  0.00           C  
ATOM   3621  ND1 HIS B 232       6.686  -4.281  -4.261  1.00  0.00           N  
ATOM   3622  CE1 HIS B 232       5.419  -4.295  -3.880  1.00  0.00           C  
ATOM   3623  NE2 HIS B 232       5.104  -3.094  -3.428  1.00  0.00           N  
ATOM   3624  H   HIS B 232       9.095  -5.389  -3.031  1.00  0.00           H  
ATOM   3625  HA  HIS B 232      10.644  -3.022  -3.755  1.00  0.00           H  
ATOM   3626  HB2 HIS B 232       8.750  -1.596  -4.253  1.00  0.00           H  
ATOM   3627  HB3 HIS B 232       8.824  -2.937  -5.410  1.00  0.00           H  
ATOM   3630  HD1 HIS B 232       7.190  -5.067  -4.647  1.00  0.00           H  
ATOM   3628  HD2 HIS B 232       6.263  -1.242  -3.231  1.00  0.00           H  
ATOM   3629  HE1 HIS B 232       4.754  -5.145  -3.930  1.00  0.00           H  
ATOM   3631  N   ALA B 233       9.628  -1.856  -1.615  1.00  0.00           N  
ATOM   3632  CA  ALA B 233       9.090  -1.156  -0.451  1.00  0.00           C  
ATOM   3633  C   ALA B 233       8.190   0.001  -0.874  1.00  0.00           C  
ATOM   3635  O   ALA B 233       8.327   0.530  -1.980  1.00  0.00           O  
ATOM   3634  CB  ALA B 233      10.224  -0.648   0.436  1.00  0.00           C  
ATOM   3636  H   ALA B 233      10.275  -1.323  -2.178  1.00  0.00           H  
ATOM   3637  HA  ALA B 233       8.493  -1.861   0.127  1.00  0.00           H  
ATOM   3638  HB1 ALA B 233       9.807  -0.129   1.299  1.00  0.00           H  
ATOM   3639  HB2 ALA B 233      10.825  -1.491   0.776  1.00  0.00           H  
ATOM   3640  HB3 ALA B 233      10.851   0.039  -0.133  1.00  0.00           H  
ATOM   3641  N   ASP B 234       7.292   0.362  -0.021  1.00  0.00           N  
ATOM   3642  CA  ASP B 234       6.326   1.404  -0.357  1.00  0.00           C  
ATOM   3643  C   ASP B 234       6.895   2.792  -0.073  1.00  0.00           C  
ATOM   3645  O   ASP B 234       7.521   3.012   0.967  1.00  0.00           O  
ATOM   3644  CB  ASP B 234       5.025   1.199   0.421  1.00  0.00           C  
ATOM   3646  CG  ASP B 234       4.227   0.000  -0.061  1.00  0.00           C  
ATOM   3647  OD1 ASP B 234       4.475  -0.484  -1.186  1.00  0.00           O  
ATOM   3648  OD2 ASP B 234       3.342  -0.462   0.690  1.00  0.00           O1-
ATOM   3649  H   ASP B 234       7.257  -0.080   0.887  1.00  0.00           H  
ATOM   3650  HA  ASP B 234       6.104   1.336  -1.422  1.00  0.00           H  
ATOM   3651  HB2 ASP B 234       4.410   2.092   0.311  1.00  0.00           H  
ATOM   3652  HB3 ASP B 234       5.263   1.063   1.476  1.00  0.00           H  
ATOM   3653  N   ASP B 235       6.737   3.760  -0.926  1.00  0.00           N  
ATOM   3654  CA  ASP B 235       7.307   5.102  -0.876  1.00  0.00           C  
ATOM   3655  C   ASP B 235       6.391   6.061  -0.118  1.00  0.00           C  
ATOM   3657  O   ASP B 235       6.733   7.229   0.079  1.00  0.00           O  
ATOM   3656  CB  ASP B 235       7.567   5.629  -2.289  1.00  0.00           C  
ATOM   3658  CG  ASP B 235       6.301   5.744  -3.120  1.00  0.00           C  
ATOM   3659  OD1 ASP B 235       5.298   5.070  -2.801  1.00  0.00           O  
ATOM   3660  OD2 ASP B 235       6.308   6.515  -4.104  1.00  0.00           O1-
ATOM   3661  H   ASP B 235       6.147   3.558  -1.721  1.00  0.00           H  
ATOM   3662  HA  ASP B 235       8.260   5.050  -0.349  1.00  0.00           H  
ATOM   3663  HB2 ASP B 235       8.024   6.616  -2.213  1.00  0.00           H  
ATOM   3664  HB3 ASP B 235       8.261   4.957  -2.794  1.00  0.00           H  
ATOM   3665  N   ASP B 236       5.260   5.631   0.420  1.00  0.00           N  
ATOM   3666  CA  ASP B 236       4.238   6.361   1.165  1.00  0.00           C  
ATOM   3667  C   ASP B 236       4.585   6.428   2.651  1.00  0.00           C  
ATOM   3669  O   ASP B 236       5.693   6.067   3.052  1.00  0.00           O  
ATOM   3668  CB  ASP B 236       2.867   5.710   0.974  1.00  0.00           C  
ATOM   3670  CG  ASP B 236       2.813   4.280   1.483  1.00  0.00           C  
ATOM   3671  OD1 ASP B 236       3.860   3.598   1.498  1.00  0.00           O  
ATOM   3672  OD2 ASP B 236       1.712   3.831   1.870  1.00  0.00           O1-
ATOM   3673  H   ASP B 236       5.076   4.646   0.296  1.00  0.00           H  
ATOM   3674  HA  ASP B 236       4.192   7.379   0.777  1.00  0.00           H  
ATOM   3675  HB2 ASP B 236       2.628   5.709  -0.089  1.00  0.00           H  
ATOM   3676  HB3 ASP B 236       2.119   6.301   1.503  1.00  0.00           H  
ATOM   3677  N   ALA B 237       3.682   6.970   3.429  1.00  0.00           N  
ATOM   3678  CA  ALA B 237       3.829   6.917   4.881  1.00  0.00           C  
ATOM   3679  C   ALA B 237       3.369   5.568   5.429  1.00  0.00           C  
ATOM   3681  O   ALA B 237       4.106   4.905   6.162  1.00  0.00           O  
ATOM   3680  CB  ALA B 237       3.044   8.050   5.537  1.00  0.00           C  
ATOM   3682  H   ALA B 237       2.879   7.428   3.022  1.00  0.00           H  
ATOM   3683  HA  ALA B 237       4.884   7.045   5.124  1.00  0.00           H  
ATOM   3684  HB1 ALA B 237       3.164   7.997   6.619  1.00  0.00           H  
ATOM   3685  HB2 ALA B 237       1.988   7.955   5.283  1.00  0.00           H  
ATOM   3686  HB3 ALA B 237       3.419   9.008   5.177  1.00  0.00           H  
ATOM   3687  N   LEU B 238       2.161   5.139   5.044  1.00  0.00           N  
ATOM   3688  CA  LEU B 238       1.486   3.957   5.567  1.00  0.00           C  
ATOM   3689  C   LEU B 238       0.575   3.339   4.512  1.00  0.00           C  
ATOM   3691  O   LEU B 238      -0.232   4.039   3.896  1.00  0.00           O  
ATOM   3690  CB  LEU B 238       0.673   4.312   6.815  1.00  0.00           C  
ATOM   3692  CG  LEU B 238       0.125   3.136   7.625  1.00  0.00           C  
ATOM   3693  CD1 LEU B 238       1.236   2.501   8.455  1.00  0.00           C  
ATOM   3694  CD2 LEU B 238      -1.024   3.591   8.518  1.00  0.00           C  
ATOM   3695  H   LEU B 238       1.680   5.676   4.337  1.00  0.00           H  
ATOM   3696  HA  LEU B 238       2.242   3.222   5.844  1.00  0.00           H  
ATOM   3697  HB2 LEU B 238       1.314   4.898   7.473  1.00  0.00           H  
ATOM   3698  HB3 LEU B 238      -0.166   4.937   6.510  1.00  0.00           H  
ATOM   3699  HG  LEU B 238      -0.255   2.388   6.930  1.00  0.00           H  
ATOM   3703 HD11 LEU B 238       2.057   3.210   8.567  1.00  0.00           H  
ATOM   3704 HD12 LEU B 238       0.848   2.236   9.439  1.00  0.00           H  
ATOM   3705 HD13 LEU B 238       1.597   1.604   7.953  1.00  0.00           H  
ATOM   3700 HD21 LEU B 238      -1.401   2.741   9.087  1.00  0.00           H  
ATOM   3701 HD22 LEU B 238      -1.824   3.999   7.900  1.00  0.00           H  
ATOM   3702 HD23 LEU B 238      -0.668   4.359   9.205  1.00  0.00           H  
ATOM   3706  N   THR B 239       0.673   2.005   4.352  1.00  0.00           N  
ATOM   3707  CA  THR B 239      -0.248   1.271   3.491  1.00  0.00           C  
ATOM   3708  C   THR B 239      -1.223   0.443   4.323  1.00  0.00           C  
ATOM   3710  O   THR B 239      -0.811  -0.295   5.220  1.00  0.00           O  
ATOM   3709  CB  THR B 239       0.512   0.349   2.518  1.00  0.00           C  
ATOM   3711  CG2 THR B 239      -0.450  -0.376   1.583  1.00  0.00           C  
ATOM   3712  OG1 THR B 239       1.420   1.135   1.736  1.00  0.00           O  
ATOM   3713  H   THR B 239       1.401   1.502   4.839  1.00  0.00           H  
ATOM   3714  HA  THR B 239      -0.820   1.991   2.906  1.00  0.00           H  
ATOM   3715  HB  THR B 239       1.077  -0.387   3.090  1.00  0.00           H  
ATOM   3716  HG1 THR B 239       2.294   0.740   1.766  1.00  0.00           H  
ATOM   3717 HG21 THR B 239       0.114  -1.019   0.908  1.00  0.00           H  
ATOM   3718 HG22 THR B 239      -1.012   0.355   1.002  1.00  0.00           H  
ATOM   3719 HG23 THR B 239      -1.140  -0.982   2.170  1.00  0.00           H  
ATOM   3720  N   ILE B 240      -2.494   0.477   4.005  1.00  0.00           N  
ATOM   3721  CA  ILE B 240      -3.536  -0.402   4.524  1.00  0.00           C  
ATOM   3722  C   ILE B 240      -4.004  -1.353   3.424  1.00  0.00           C  
ATOM   3724  O   ILE B 240      -4.591  -0.920   2.430  1.00  0.00           O  
ATOM   3723  CB  ILE B 240      -4.731   0.404   5.080  1.00  0.00           C  
ATOM   3725  CG1 ILE B 240      -4.260   1.374   6.170  1.00  0.00           C  
ATOM   3726  CG2 ILE B 240      -5.815  -0.536   5.615  1.00  0.00           C  
ATOM   3727  CD1 ILE B 240      -5.377   2.211   6.779  1.00  0.00           C  
ATOM   3728  H   ILE B 240      -2.779   1.179   3.337  1.00  0.00           H  
ATOM   3729  HA  ILE B 240      -3.114  -0.995   5.335  1.00  0.00           H  
ATOM   3730  HB  ILE B 240      -5.158   0.988   4.265  1.00  0.00           H  
ATOM   3731 HG12 ILE B 240      -3.525   2.050   5.733  1.00  0.00           H  
ATOM   3732 HG13 ILE B 240      -3.780   0.801   6.964  1.00  0.00           H  
ATOM   3733 HG21 ILE B 240      -6.648   0.052   6.002  1.00  0.00           H  
ATOM   3734 HG22 ILE B 240      -5.401  -1.150   6.415  1.00  0.00           H  
ATOM   3735 HG23 ILE B 240      -6.168  -1.180   4.809  1.00  0.00           H  
ATOM   3736 HD11 ILE B 240      -6.334   1.716   6.614  1.00  0.00           H  
ATOM   3737 HD12 ILE B 240      -5.391   3.195   6.309  1.00  0.00           H  
ATOM   3738 HD13 ILE B 240      -5.205   2.322   7.850  1.00  0.00           H  
ATOM   3739  N   LEU B 241      -3.765  -2.580   3.638  1.00  0.00           N  
ATOM   3740  CA  LEU B 241      -4.029  -3.636   2.667  1.00  0.00           C  
ATOM   3741  C   LEU B 241      -5.188  -4.517   3.124  1.00  0.00           C  
ATOM   3743  O   LEU B 241      -5.072  -5.236   4.118  1.00  0.00           O  
ATOM   3742  CB  LEU B 241      -2.777  -4.491   2.452  1.00  0.00           C  
ATOM   3744  CG  LEU B 241      -2.929  -5.691   1.515  1.00  0.00           C  
ATOM   3745  CD1 LEU B 241      -3.190  -5.220   0.088  1.00  0.00           C  
ATOM   3746  CD2 LEU B 241      -1.687  -6.574   1.573  1.00  0.00           C  
ATOM   3747  H   LEU B 241      -3.370  -2.840   4.530  1.00  0.00           H  
ATOM   3748  HA  LEU B 241      -4.299  -3.174   1.718  1.00  0.00           H  
ATOM   3749  HB2 LEU B 241      -2.000  -3.846   2.042  1.00  0.00           H  
ATOM   3750  HB3 LEU B 241      -2.441  -4.856   3.423  1.00  0.00           H  
ATOM   3751  HG  LEU B 241      -3.785  -6.279   1.845  1.00  0.00           H  
ATOM   3752 HD11 LEU B 241      -3.296  -6.085  -0.567  1.00  0.00           H  
ATOM   3753 HD12 LEU B 241      -4.107  -4.631   0.062  1.00  0.00           H  
ATOM   3754 HD13 LEU B 241      -2.355  -4.608  -0.251  1.00  0.00           H  
ATOM   3755 HD21 LEU B 241      -1.812  -7.423   0.901  1.00  0.00           H  
ATOM   3756 HD22 LEU B 241      -1.546  -6.936   2.592  1.00  0.00           H  
ATOM   3757 HD23 LEU B 241      -0.815  -5.995   1.269  1.00  0.00           H  
ATOM   3758  N   TYR B 242      -6.257  -4.495   2.328  1.00  0.00           N  
ATOM   3759  CA  TYR B 242      -7.211  -5.598   2.277  1.00  0.00           C  
ATOM   3760  C   TYR B 242      -6.768  -6.656   1.274  1.00  0.00           C  
ATOM   3762  O   TYR B 242      -6.394  -6.331   0.144  1.00  0.00           O  
ATOM   3761  CB  TYR B 242      -8.607  -5.085   1.913  1.00  0.00           C  
ATOM   3763  CG  TYR B 242      -9.610  -6.184   1.659  1.00  0.00           C  
ATOM   3764  CD1 TYR B 242     -10.211  -6.863   2.716  1.00  0.00           C  
ATOM   3765  CD2 TYR B 242      -9.959  -6.545   0.362  1.00  0.00           C  
ATOM   3766  CE1 TYR B 242     -11.134  -7.878   2.487  1.00  0.00           C  
ATOM   3767  CE2 TYR B 242     -10.881  -7.558   0.121  1.00  0.00           C  
ATOM   3769  CZ  TYR B 242     -11.463  -8.217   1.189  1.00  0.00           C  
ATOM   3768  OH  TYR B 242     -12.377  -9.221   0.956  1.00  0.00           O  
ATOM   3770  H   TYR B 242      -6.412  -3.688   1.741  1.00  0.00           H  
ATOM   3771  HA  TYR B 242      -7.259  -6.058   3.264  1.00  0.00           H  
ATOM   3772  HB2 TYR B 242      -8.972  -4.469   2.735  1.00  0.00           H  
ATOM   3773  HB3 TYR B 242      -8.531  -4.467   1.019  1.00  0.00           H  
ATOM   3774  HD1 TYR B 242      -9.956  -6.597   3.731  1.00  0.00           H  
ATOM   3775  HD2 TYR B 242      -9.506  -6.030  -0.472  1.00  0.00           H  
ATOM   3776  HE1 TYR B 242     -11.590  -8.397   3.317  1.00  0.00           H  
ATOM   3777  HE2 TYR B 242     -11.141  -7.828  -0.892  1.00  0.00           H  
ATOM   3778  HH  TYR B 242     -12.050  -9.797   0.261  1.00  0.00           H  
ATOM   3779  N   GLU B 243      -6.836  -7.918   1.629  1.00  0.00           N  
ATOM   3780  CA  GLU B 243      -6.604  -9.057   0.746  1.00  0.00           C  
ATOM   3781  C   GLU B 243      -7.642 -10.152   0.973  1.00  0.00           C  
ATOM   3783  O   GLU B 243      -8.102 -10.354   2.099  1.00  0.00           O  
ATOM   3782  CB  GLU B 243      -5.194  -9.618   0.952  1.00  0.00           C  
ATOM   3784  CG  GLU B 243      -4.929 -10.112   2.367  1.00  0.00           C  
ATOM   3785  CD  GLU B 243      -3.539 -10.700   2.546  1.00  0.00           C  
ATOM   3786  OE1 GLU B 243      -2.846 -10.942   1.531  1.00  0.00           O  
ATOM   3787  OE2 GLU B 243      -3.139 -10.922   3.711  1.00  0.00           O1-
ATOM   3788  H   GLU B 243      -7.068  -8.117   2.592  1.00  0.00           H  
ATOM   3789  HA  GLU B 243      -6.689  -8.714  -0.285  1.00  0.00           H  
ATOM   3790  HB2 GLU B 243      -5.053 -10.452   0.265  1.00  0.00           H  
ATOM   3791  HB3 GLU B 243      -4.469  -8.840   0.711  1.00  0.00           H  
ATOM   3792  HG2 GLU B 243      -5.664 -10.880   2.609  1.00  0.00           H  
ATOM   3793  HG3 GLU B 243      -5.050  -9.279   3.059  1.00  0.00           H  
ATOM   3794  N   ASP B 244      -7.938 -10.881  -0.114  1.00  0.00           N  
ATOM   3795  CA  ASP B 244      -8.823 -12.039  -0.032  1.00  0.00           C  
ATOM   3796  C   ASP B 244      -8.117 -13.224   0.623  1.00  0.00           C  
ATOM   3798  O   ASP B 244      -6.963 -13.113   1.040  1.00  0.00           O  
ATOM   3797  CB  ASP B 244      -9.327 -12.429  -1.423  1.00  0.00           C  
ATOM   3799  CG  ASP B 244      -8.241 -13.025  -2.301  1.00  0.00           C  
ATOM   3800  OD1 ASP B 244      -7.138 -13.321  -1.792  1.00  0.00           O  
ATOM   3801  OD2 ASP B 244      -8.489 -13.198  -3.514  1.00  0.00           O1-
ATOM   3802  H   ASP B 244      -7.541 -10.624  -1.006  1.00  0.00           H  
ATOM   3803  HA  ASP B 244      -9.683 -11.771   0.581  1.00  0.00           H  
ATOM   3804  HB2 ASP B 244     -10.125 -13.163  -1.310  1.00  0.00           H  
ATOM   3805  HB3 ASP B 244      -9.730 -11.543  -1.913  1.00  0.00           H  
ATOM   3806  N   GLN B 245      -8.776 -14.367   0.740  1.00  0.00           N  
ATOM   3807  CA  GLN B 245      -8.284 -15.509   1.504  1.00  0.00           C  
ATOM   3808  C   GLN B 245      -7.354 -16.375   0.660  1.00  0.00           C  
ATOM   3810  O   GLN B 245      -7.025 -17.499   1.044  1.00  0.00           O  
ATOM   3809  CB  GLN B 245      -9.450 -16.347   2.029  1.00  0.00           C  
ATOM   3811  CG  GLN B 245     -10.342 -15.609   3.018  1.00  0.00           C  
ATOM   3812  CD  GLN B 245      -9.578 -15.083   4.218  1.00  0.00           C  
ATOM   3813  NE2 GLN B 245      -9.552 -13.763   4.373  1.00  0.00           N  
ATOM   3814  OE1 GLN B 245      -9.017 -15.856   5.001  1.00  0.00           O  
ATOM   3815  H   GLN B 245      -9.668 -14.453   0.275  1.00  0.00           H  
ATOM   3816  HA  GLN B 245      -7.721 -15.133   2.358  1.00  0.00           H  
ATOM   3817  HB2 GLN B 245      -9.044 -17.229   2.525  1.00  0.00           H  
ATOM   3818  HB3 GLN B 245     -10.057 -16.670   1.183  1.00  0.00           H  
ATOM   3819  HG2 GLN B 245     -10.808 -14.767   2.506  1.00  0.00           H  
ATOM   3820  HG3 GLN B 245     -11.121 -16.287   3.365  1.00  0.00           H  
ATOM   3821 HE21 GLN B 245     -10.025 -13.167   3.709  1.00  0.00           H  
ATOM   3822 HE22 GLN B 245      -9.059 -13.356   5.155  1.00  0.00           H  
ATOM   3823  N   VAL B 246      -6.904 -15.869  -0.568  1.00  0.00           N  
ATOM   3824  CA  VAL B 246      -6.033 -16.625  -1.462  1.00  0.00           C  
ATOM   3825  C   VAL B 246      -4.576 -16.434  -1.047  1.00  0.00           C  
ATOM   3827  O   VAL B 246      -3.770 -17.362  -1.145  1.00  0.00           O  
ATOM   3826  CB  VAL B 246      -6.228 -16.201  -2.935  1.00  0.00           C  
ATOM   3828  CG1 VAL B 246      -5.251 -16.945  -3.844  1.00  0.00           C  
ATOM   3829  CG2 VAL B 246      -7.669 -16.451  -3.376  1.00  0.00           C  
ATOM   3830  H   VAL B 246      -7.195 -14.942  -0.845  1.00  0.00           H  
ATOM   3831  HA  VAL B 246      -6.281 -17.683  -1.372  1.00  0.00           H  
ATOM   3832  HB  VAL B 246      -6.025 -15.133  -3.014  1.00  0.00           H  
ATOM   3833 HG11 VAL B 246      -4.230 -16.755  -3.514  1.00  0.00           H  
ATOM   3834 HG12 VAL B 246      -5.372 -16.596  -4.870  1.00  0.00           H  
ATOM   3835 HG13 VAL B 246      -5.454 -18.015  -3.798  1.00  0.00           H  
ATOM   3836 HG21 VAL B 246      -8.350 -15.913  -2.717  1.00  0.00           H  
ATOM   3837 HG22 VAL B 246      -7.884 -17.519  -3.327  1.00  0.00           H  
ATOM   3838 HG23 VAL B 246      -7.802 -16.101  -4.400  1.00  0.00           H  
ATOM   3839  N   GLY B 247      -4.203 -15.296  -0.473  1.00  0.00           N  
ATOM   3840  CA  GLY B 247      -2.864 -14.962  -0.014  1.00  0.00           C  
ATOM   3841  C   GLY B 247      -1.906 -14.647  -1.147  1.00  0.00           C  
ATOM   3842  O   GLY B 247      -2.321 -14.162  -2.201  1.00  0.00           O  
ATOM   3843  H   GLY B 247      -4.918 -14.595  -0.343  1.00  0.00           H  
ATOM   3844  HA2 GLY B 247      -2.928 -14.091   0.638  1.00  0.00           H  
ATOM   3845  HA3 GLY B 247      -2.469 -15.801   0.558  1.00  0.00           H  
ATOM   3846  N   GLY B 248      -0.617 -14.766  -0.936  1.00  0.00           N  
ATOM   3847  CA  GLY B 248       0.427 -14.491  -1.912  1.00  0.00           C  
ATOM   3848  C   GLY B 248       1.399 -13.418  -1.459  1.00  0.00           C  
ATOM   3849  O   GLY B 248       2.508 -13.316  -1.986  1.00  0.00           O  
ATOM   3850  H   GLY B 248      -0.325 -15.074  -0.020  1.00  0.00           H  
ATOM   3851  HA2 GLY B 248       0.984 -15.410  -2.091  1.00  0.00           H  
ATOM   3852  HA3 GLY B 248      -0.038 -14.174  -2.845  1.00  0.00           H  
ATOM   3853  N   LEU B 249       1.055 -12.566  -0.507  1.00  0.00           N  
ATOM   3854  CA  LEU B 249       1.976 -11.586   0.056  1.00  0.00           C  
ATOM   3855  C   LEU B 249       3.166 -12.274   0.717  1.00  0.00           C  
ATOM   3857  O   LEU B 249       2.989 -13.194   1.519  1.00  0.00           O  
ATOM   3856  CB  LEU B 249       1.257 -10.696   1.073  1.00  0.00           C  
ATOM   3858  CG  LEU B 249       2.098  -9.603   1.733  1.00  0.00           C  
ATOM   3859  CD1 LEU B 249       2.596  -8.613   0.685  1.00  0.00           C  
ATOM   3860  CD2 LEU B 249       1.294  -8.886   2.812  1.00  0.00           C  
ATOM   3861  H   LEU B 249       0.109 -12.596  -0.154  1.00  0.00           H  
ATOM   3862  HA  LEU B 249       2.347 -10.956  -0.753  1.00  0.00           H  
ATOM   3863  HB2 LEU B 249       0.426 -10.211   0.561  1.00  0.00           H  
ATOM   3864  HB3 LEU B 249       0.849 -11.334   1.857  1.00  0.00           H  
ATOM   3865  HG  LEU B 249       2.963 -10.071   2.203  1.00  0.00           H  
ATOM   3869 HD11 LEU B 249       3.193  -7.840   1.169  1.00  0.00           H  
ATOM   3870 HD12 LEU B 249       1.743  -8.153   0.186  1.00  0.00           H  
ATOM   3871 HD13 LEU B 249       3.207  -9.138  -0.049  1.00  0.00           H  
ATOM   3866 HD21 LEU B 249       1.909  -8.112   3.270  1.00  0.00           H  
ATOM   3867 HD22 LEU B 249       0.987  -9.603   3.573  1.00  0.00           H  
ATOM   3868 HD23 LEU B 249       0.411  -8.431   2.365  1.00  0.00           H  
ATOM   3872  N   GLN B 250       4.364 -11.812   0.419  1.00  0.00           N  
ATOM   3873  CA  GLN B 250       5.615 -12.197   1.062  1.00  0.00           C  
ATOM   3874  C   GLN B 250       6.400 -10.969   1.518  1.00  0.00           C  
ATOM   3876  O   GLN B 250       6.518  -9.992   0.776  1.00  0.00           O  
ATOM   3875  CB  GLN B 250       6.468 -13.044   0.116  1.00  0.00           C  
ATOM   3877  CG  GLN B 250       5.835 -14.378  -0.254  1.00  0.00           C  
ATOM   3878  CD  GLN B 250       6.708 -15.206  -1.178  1.00  0.00           C  
ATOM   3879  NE2 GLN B 250       6.378 -16.485  -1.318  1.00  0.00           N  
ATOM   3880  OE1 GLN B 250       7.672 -14.700  -1.762  1.00  0.00           O  
ATOM   3881  H   GLN B 250       4.421 -11.129  -0.323  1.00  0.00           H  
ATOM   3882  HA  GLN B 250       5.378 -12.798   1.940  1.00  0.00           H  
ATOM   3883  HB2 GLN B 250       6.632 -12.476  -0.800  1.00  0.00           H  
ATOM   3884  HB3 GLN B 250       7.432 -13.233   0.589  1.00  0.00           H  
ATOM   3885  HG2 GLN B 250       5.659 -14.945   0.660  1.00  0.00           H  
ATOM   3886  HG3 GLN B 250       4.879 -14.192  -0.744  1.00  0.00           H  
ATOM   3887 HE21 GLN B 250       5.581 -16.858  -0.822  1.00  0.00           H  
ATOM   3888 HE22 GLN B 250       6.924 -17.084  -1.921  1.00  0.00           H  
ATOM   3889  N   VAL B 251       7.012 -11.060   2.682  1.00  0.00           N  
ATOM   3890  CA  VAL B 251       7.867 -10.020   3.244  1.00  0.00           C  
ATOM   3891  C   VAL B 251       9.299 -10.536   3.363  1.00  0.00           C  
ATOM   3893  O   VAL B 251       9.520 -11.734   3.559  1.00  0.00           O  
ATOM   3892  CB  VAL B 251       7.355  -9.547   4.624  1.00  0.00           C  
ATOM   3894  CG1 VAL B 251       5.986  -8.883   4.492  1.00  0.00           C  
ATOM   3895  CG2 VAL B 251       7.292 -10.721   5.599  1.00  0.00           C  
ATOM   3896  H   VAL B 251       6.880 -11.905   3.220  1.00  0.00           H  
ATOM   3897  HA  VAL B 251       7.864  -9.167   2.565  1.00  0.00           H  
ATOM   3898  HB  VAL B 251       8.057  -8.812   5.017  1.00  0.00           H  
ATOM   3899 HG11 VAL B 251       6.052  -8.049   3.793  1.00  0.00           H  
ATOM   3900 HG12 VAL B 251       5.665  -8.515   5.467  1.00  0.00           H  
ATOM   3901 HG13 VAL B 251       5.263  -9.611   4.122  1.00  0.00           H  
ATOM   3902 HG21 VAL B 251       8.277 -11.181   5.679  1.00  0.00           H  
ATOM   3903 HG22 VAL B 251       6.978 -10.362   6.579  1.00  0.00           H  
ATOM   3904 HG23 VAL B 251       6.576 -11.458   5.235  1.00  0.00           H  
ATOM   3905  N   GLN B 252      10.232  -9.619   3.176  1.00  0.00           N  
ATOM   3906  CA  GLN B 252      11.643  -9.985   3.242  1.00  0.00           C  
ATOM   3907  C   GLN B 252      12.227  -9.682   4.618  1.00  0.00           C  
ATOM   3909  O   GLN B 252      12.111  -8.559   5.114  1.00  0.00           O  
ATOM   3908  CB  GLN B 252      12.439  -9.252   2.161  1.00  0.00           C  
ATOM   3910  CG  GLN B 252      13.852  -9.786   1.968  1.00  0.00           C  
ATOM   3911  CD  GLN B 252      14.604  -9.072   0.861  1.00  0.00           C  
ATOM   3912  NE2 GLN B 252      15.037  -9.826  -0.144  1.00  0.00           N  
ATOM   3913  OE1 GLN B 252      14.793  -7.853   0.907  1.00  0.00           O  
ATOM   3914  H   GLN B 252       9.968  -8.663   2.987  1.00  0.00           H  
ATOM   3915  HA  GLN B 252      11.728 -11.057   3.062  1.00  0.00           H  
ATOM   3916  HB2 GLN B 252      12.504  -8.200   2.437  1.00  0.00           H  
ATOM   3917  HB3 GLN B 252      11.902  -9.333   1.216  1.00  0.00           H  
ATOM   3918  HG2 GLN B 252      14.402  -9.660   2.900  1.00  0.00           H  
ATOM   3919  HG3 GLN B 252      13.799 -10.849   1.731  1.00  0.00           H  
ATOM   3920 HE21 GLN B 252      14.860 -10.820  -0.142  1.00  0.00           H  
ATOM   3921 HE22 GLN B 252      15.543  -9.405  -0.910  1.00  0.00           H  
ATOM   3922  N   ARG B 253      12.873 -10.627   5.168  1.00  0.00           N  
ATOM   3923  CA  ARG B 253      13.676 -10.476   6.378  1.00  0.00           C  
ATOM   3924  C   ARG B 253      14.966 -11.284   6.284  1.00  0.00           C  
ATOM   3926  O   ARG B 253      14.951 -12.438   5.850  1.00  0.00           O  
ATOM   3925  CB  ARG B 253      12.878 -10.906   7.611  1.00  0.00           C  
ATOM   3927  CG  ARG B 253      13.589 -10.641   8.928  1.00  0.00           C  
ATOM   3928  CD  ARG B 253      12.714 -10.996  10.122  1.00  0.00           C  
ATOM   3929  NE  ARG B 253      13.428 -10.824  11.384  1.00  0.00           N  
ATOM   3932  CZ  ARG B 253      12.899 -11.023  12.588  1.00  0.00           C  
ATOM   3930  NH1 ARG B 253      11.634 -11.407  12.718  1.00  0.00           N1+
ATOM   3931  NH2 ARG B 253      13.640 -10.837  13.671  1.00  0.00           N  
ATOM   3933  H   ARG B 253      12.828 -11.541   4.741  1.00  0.00           H  
ATOM   3934  HA  ARG B 253      13.937  -9.424   6.488  1.00  0.00           H  
ATOM   3935  HB2 ARG B 253      11.934 -10.362   7.615  1.00  0.00           H  
ATOM   3936  HB3 ARG B 253      12.667 -11.973   7.536  1.00  0.00           H  
ATOM   3937  HG2 ARG B 253      14.498 -11.241   8.966  1.00  0.00           H  
ATOM   3938  HG3 ARG B 253      13.856  -9.586   8.983  1.00  0.00           H  
ATOM   3939  HD2 ARG B 253      11.837 -10.349  10.122  1.00  0.00           H  
ATOM   3940  HD3 ARG B 253      12.393 -12.034  10.033  1.00  0.00           H  
ATOM   3941  HE  ARG B 253      14.394 -10.533  11.339  1.00  0.00           H  
ATOM   3942 HH11 ARG B 253      11.063 -11.551  11.897  1.00  0.00           H  
ATOM   3943 HH12 ARG B 253      11.243 -11.555  13.638  1.00  0.00           H  
ATOM   3944 HH21 ARG B 253      14.603 -10.545  13.580  1.00  0.00           H  
ATOM   3945 HH22 ARG B 253      13.242 -10.987  14.587  1.00  0.00           H  
ATOM   3946  N   ASP B 254      16.122 -10.662   6.679  1.00  0.00           N  
ATOM   3947  CA  ASP B 254      17.457 -11.253   6.693  1.00  0.00           C  
ATOM   3948  C   ASP B 254      17.772 -11.927   5.360  1.00  0.00           C  
ATOM   3950  O   ASP B 254      18.352 -13.015   5.329  1.00  0.00           O  
ATOM   3949  CB  ASP B 254      17.584 -12.263   7.836  1.00  0.00           C  
ATOM   3951  CG  ASP B 254      17.360 -11.642   9.203  1.00  0.00           C  
ATOM   3952  OD1 ASP B 254      17.741 -10.470   9.411  1.00  0.00           O  
ATOM   3953  OD2 ASP B 254      16.800 -12.333  10.082  1.00  0.00           O1-
ATOM   3954  H   ASP B 254      16.043  -9.704   6.990  1.00  0.00           H  
ATOM   3955  HA  ASP B 254      18.184 -10.457   6.856  1.00  0.00           H  
ATOM   3956  HB2 ASP B 254      18.585 -12.693   7.810  1.00  0.00           H  
ATOM   3957  HB3 ASP B 254      16.854 -13.059   7.686  1.00  0.00           H  
ATOM   3958  N   ASN B 255      17.285 -11.301   4.249  1.00  0.00           N  
ATOM   3959  CA  ASN B 255      17.435 -11.669   2.845  1.00  0.00           C  
ATOM   3960  C   ASN B 255      16.700 -12.967   2.523  1.00  0.00           C  
ATOM   3962  O   ASN B 255      16.997 -13.622   1.522  1.00  0.00           O  
ATOM   3961  CB  ASN B 255      18.916 -11.792   2.478  1.00  0.00           C  
ATOM   3963  CG  ASN B 255      19.681 -10.502   2.697  1.00  0.00           C  
ATOM   3964  ND2 ASN B 255      20.742 -10.570   3.492  1.00  0.00           N  
ATOM   3965  OD1 ASN B 255      19.320  -9.452   2.158  1.00  0.00           O  
ATOM   3966  H   ASN B 255      16.745 -10.466   4.423  1.00  0.00           H  
ATOM   3967  HA  ASN B 255      17.001 -10.874   2.238  1.00  0.00           H  
ATOM   3968  HB2 ASN B 255      18.993 -12.069   1.427  1.00  0.00           H  
ATOM   3969  HB3 ASN B 255      19.367 -12.578   3.085  1.00  0.00           H  
ATOM   3970 HD21 ASN B 255      21.001 -11.450   3.914  1.00  0.00           H  
ATOM   3971 HD22 ASN B 255      21.290  -9.741   3.675  1.00  0.00           H  
ATOM   3972  N   LYS B 256      15.715 -13.281   3.311  1.00  0.00           N  
ATOM   3973  CA  LYS B 256      14.809 -14.405   3.090  1.00  0.00           C  
ATOM   3974  C   LYS B 256      13.364 -13.930   2.966  1.00  0.00           C  
ATOM   3976  O   LYS B 256      12.986 -12.916   3.555  1.00  0.00           O  
ATOM   3975  CB  LYS B 256      14.930 -15.423   4.226  1.00  0.00           C  
ATOM   3977  CG  LYS B 256      16.303 -16.071   4.332  1.00  0.00           C  
ATOM   3978  CD  LYS B 256      16.350 -17.099   5.455  1.00  0.00           C  
ATOM   3979  CE  LYS B 256      17.695 -17.811   5.507  1.00  0.00           C  
ATOM   3980  NZ  LYS B 256      17.621 -19.078   6.294  1.00  0.00           N1+
ATOM   3981  H   LYS B 256      15.566 -12.710   4.131  1.00  0.00           H  
ATOM   3982  HA  LYS B 256      15.091 -14.895   2.158  1.00  0.00           H  
ATOM   3983  HB2 LYS B 256      14.192 -16.208   4.063  1.00  0.00           H  
ATOM   3984  HB3 LYS B 256      14.706 -14.923   5.168  1.00  0.00           H  
ATOM   3985  HG2 LYS B 256      16.535 -16.566   3.389  1.00  0.00           H  
ATOM   3986  HG3 LYS B 256      17.049 -15.299   4.523  1.00  0.00           H  
ATOM   3987  HD2 LYS B 256      15.565 -17.837   5.292  1.00  0.00           H  
ATOM   3988  HD3 LYS B 256      16.175 -16.597   6.406  1.00  0.00           H  
ATOM   3989  HE2 LYS B 256      18.010 -18.045   4.490  1.00  0.00           H  
ATOM   3990  HE3 LYS B 256      18.431 -17.150   5.965  1.00  0.00           H  
ATOM   3991  HZ1 LYS B 256      18.477 -19.600   6.174  1.00  0.00           H  
ATOM   3992  HZ2 LYS B 256      17.494 -18.860   7.272  1.00  0.00           H  
ATOM   3993  HZ3 LYS B 256      16.841 -19.632   5.969  1.00  0.00           H  
ATOM   3994  N   TRP B 257      12.582 -14.724   2.194  1.00  0.00           N  
ATOM   3995  CA  TRP B 257      11.172 -14.421   1.972  1.00  0.00           C  
ATOM   3996  C   TRP B 257      10.285 -15.253   2.892  1.00  0.00           C  
ATOM   3998  O   TRP B 257      10.418 -16.478   2.953  1.00  0.00           O  
ATOM   3997  CB  TRP B 257      10.791 -14.673   0.511  1.00  0.00           C  
ATOM   3999  CG  TRP B 257      11.414 -13.711  -0.456  1.00  0.00           C  
ATOM   4000  CD1 TRP B 257      12.485 -13.943  -1.273  1.00  0.00           C  
ATOM   4001  CD2 TRP B 257      11.006 -12.362  -0.701  1.00  0.00           C  
ATOM   4002  CE2 TRP B 257      11.875 -11.834  -1.682  1.00  0.00           C  
ATOM   4003  CE3 TRP B 257       9.988 -11.548  -0.187  1.00  0.00           C  
ATOM   4004  NE1 TRP B 257      12.768 -12.818  -2.014  1.00  0.00           N  
ATOM   4006  CZ2 TRP B 257      11.756 -10.527  -2.159  1.00  0.00           C  
ATOM   4007  CZ3 TRP B 257       9.872 -10.247  -0.664  1.00  0.00           C  
ATOM   4005  CH2 TRP B 257      10.752  -9.751  -1.639  1.00  0.00           C  
ATOM   4008  H   TRP B 257      12.984 -15.544   1.763  1.00  0.00           H  
ATOM   4009  HA  TRP B 257      11.007 -13.367   2.195  1.00  0.00           H  
ATOM   4010  HB2 TRP B 257      11.107 -15.681   0.243  1.00  0.00           H  
ATOM   4011  HB3 TRP B 257       9.707 -14.610   0.417  1.00  0.00           H  
ATOM   4012  HD1 TRP B 257      13.030 -14.874  -1.329  1.00  0.00           H  
ATOM   4017  HE1 TRP B 257      13.512 -12.732  -2.692  1.00  0.00           H  
ATOM   4013  HE3 TRP B 257       9.308 -11.923   0.564  1.00  0.00           H  
ATOM   4015  HZ2 TRP B 257      12.430 -10.142  -2.910  1.00  0.00           H  
ATOM   4016  HZ3 TRP B 257       9.092  -9.608  -0.278  1.00  0.00           H  
ATOM   4014  HH2 TRP B 257      10.636  -8.735  -1.987  1.00  0.00           H  
ATOM   4018  N   PHE B 258       9.349 -14.644   3.550  1.00  0.00           N  
ATOM   4019  CA  PHE B 258       8.349 -15.253   4.420  1.00  0.00           C  
ATOM   4020  C   PHE B 258       6.942 -14.965   3.911  1.00  0.00           C  
ATOM   4022  O   PHE B 258       6.597 -13.812   3.641  1.00  0.00           O  
ATOM   4021  CB  PHE B 258       8.503 -14.744   5.856  1.00  0.00           C  
ATOM   4023  CG  PHE B 258       9.832 -15.075   6.479  1.00  0.00           C  
ATOM   4024  CD1 PHE B 258       9.969 -16.180   7.310  1.00  0.00           C  
ATOM   4025  CD2 PHE B 258      10.945 -14.282   6.233  1.00  0.00           C  
ATOM   4026  CE1 PHE B 258      11.198 -16.490   7.888  1.00  0.00           C  
ATOM   4027  CE2 PHE B 258      12.176 -14.585   6.807  1.00  0.00           C  
ATOM   4028  CZ  PHE B 258      12.301 -15.689   7.635  1.00  0.00           C  
ATOM   4029  H   PHE B 258       9.308 -13.640   3.450  1.00  0.00           H  
ATOM   4030  HA  PHE B 258       8.502 -16.332   4.419  1.00  0.00           H  
ATOM   4031  HB2 PHE B 258       7.717 -15.191   6.465  1.00  0.00           H  
ATOM   4032  HB3 PHE B 258       8.375 -13.662   5.859  1.00  0.00           H  
ATOM   4033  HD1 PHE B 258       9.112 -16.806   7.510  1.00  0.00           H  
ATOM   4034  HD2 PHE B 258      10.854 -13.420   5.589  1.00  0.00           H  
ATOM   4035  HE1 PHE B 258      11.291 -17.352   8.532  1.00  0.00           H  
ATOM   4036  HE2 PHE B 258      13.034 -13.960   6.607  1.00  0.00           H  
ATOM   4037  HZ  PHE B 258      13.255 -15.925   8.082  1.00  0.00           H  
ATOM   4038  N   ALA B 259       6.118 -15.964   3.798  1.00  0.00           N  
ATOM   4039  CA  ALA B 259       4.723 -15.812   3.392  1.00  0.00           C  
ATOM   4040  C   ALA B 259       3.887 -15.208   4.517  1.00  0.00           C  
ATOM   4042  O   ALA B 259       3.984 -15.636   5.669  1.00  0.00           O  
ATOM   4041  CB  ALA B 259       4.143 -17.158   2.965  1.00  0.00           C  
ATOM   4043  H   ALA B 259       6.460 -16.893   4.001  1.00  0.00           H  
ATOM   4044  HA  ALA B 259       4.686 -15.137   2.537  1.00  0.00           H  
ATOM   4045  HB1 ALA B 259       3.103 -17.028   2.666  1.00  0.00           H  
ATOM   4046  HB2 ALA B 259       4.195 -17.857   3.800  1.00  0.00           H  
ATOM   4047  HB3 ALA B 259       4.716 -17.551   2.125  1.00  0.00           H  
ATOM   4048  N   VAL B 260       3.092 -14.256   4.185  1.00  0.00           N  
ATOM   4049  CA  VAL B 260       2.063 -13.727   5.075  1.00  0.00           C  
ATOM   4050  C   VAL B 260       0.743 -14.454   4.829  1.00  0.00           C  
ATOM   4052  O   VAL B 260       0.139 -14.313   3.763  1.00  0.00           O  
ATOM   4051  CB  VAL B 260       1.877 -12.205   4.886  1.00  0.00           C  
ATOM   4053  CG1 VAL B 260       0.818 -11.667   5.847  1.00  0.00           C  
ATOM   4054  CG2 VAL B 260       3.205 -11.477   5.087  1.00  0.00           C  
ATOM   4055  H   VAL B 260       3.183 -13.854   3.263  1.00  0.00           H  
ATOM   4056  HA  VAL B 260       2.371 -13.911   6.104  1.00  0.00           H  
ATOM   4057  HB  VAL B 260       1.538 -12.025   3.866  1.00  0.00           H  
ATOM   4058 HG11 VAL B 260       0.938 -10.589   5.954  1.00  0.00           H  
ATOM   4059 HG12 VAL B 260       0.935 -12.143   6.820  1.00  0.00           H  
ATOM   4060 HG13 VAL B 260      -0.175 -11.885   5.453  1.00  0.00           H  
ATOM   4061 HG21 VAL B 260       3.946 -11.874   4.394  1.00  0.00           H  
ATOM   4062 HG22 VAL B 260       3.549 -11.625   6.111  1.00  0.00           H  
ATOM   4063 HG23 VAL B 260       3.067 -10.412   4.901  1.00  0.00           H  
ATOM   4064  N   LYS B 261       0.291 -15.245   5.773  1.00  0.00           N  
ATOM   4065  CA  LYS B 261      -0.966 -15.978   5.655  1.00  0.00           C  
ATOM   4066  C   LYS B 261      -2.164 -15.045   5.810  1.00  0.00           C  
ATOM   4068  O   LYS B 261      -2.294 -14.357   6.825  1.00  0.00           O  
ATOM   4067  CB  LYS B 261      -1.035 -17.097   6.697  1.00  0.00           C  
ATOM   4069  CG  LYS B 261      -0.097 -18.261   6.417  1.00  0.00           C  
ATOM   4070  CD  LYS B 261      -0.299 -19.394   7.415  1.00  0.00           C  
ATOM   4071  CE  LYS B 261       0.660 -20.548   7.154  1.00  0.00           C  
ATOM   4072  NZ  LYS B 261       0.493 -21.644   8.155  1.00  0.00           N1+
ATOM   4073  H   LYS B 261       0.836 -15.351   6.617  1.00  0.00           H  
ATOM   4074  HA  LYS B 261      -1.008 -16.429   4.664  1.00  0.00           H  
ATOM   4075  HB2 LYS B 261      -0.778 -16.676   7.669  1.00  0.00           H  
ATOM   4076  HB3 LYS B 261      -2.057 -17.474   6.738  1.00  0.00           H  
ATOM   4077  HG2 LYS B 261      -0.289 -18.636   5.412  1.00  0.00           H  
ATOM   4078  HG3 LYS B 261       0.934 -17.912   6.477  1.00  0.00           H  
ATOM   4079  HD2 LYS B 261      -1.323 -19.759   7.333  1.00  0.00           H  
ATOM   4080  HD3 LYS B 261      -0.135 -19.015   8.424  1.00  0.00           H  
ATOM   4081  HE2 LYS B 261       1.683 -20.175   7.206  1.00  0.00           H  
ATOM   4082  HE3 LYS B 261       0.476 -20.946   6.156  1.00  0.00           H  
ATOM   4083  HZ1 LYS B 261       1.143 -22.389   7.951  1.00  0.00           H  
ATOM   4084  HZ2 LYS B 261       0.674 -21.284   9.081  1.00  0.00           H  
ATOM   4085  HZ3 LYS B 261      -0.451 -22.000   8.111  1.00  0.00           H  
ATOM   4086  N   PRO B 262      -3.121 -15.056   4.865  1.00  0.00           N  
ATOM   4087  CA  PRO B 262      -4.329 -14.248   5.048  1.00  0.00           C  
ATOM   4088  C   PRO B 262      -5.131 -14.657   6.281  1.00  0.00           C  
ATOM   4090  O   PRO B 262      -5.133 -15.832   6.659  1.00  0.00           O  
ATOM   4089  CB  PRO B 262      -5.125 -14.509   3.767  1.00  0.00           C  
ATOM   4091  CG  PRO B 262      -4.111 -14.982   2.777  1.00  0.00           C  
ATOM   4092  CD  PRO B 262      -3.043 -15.739   3.512  1.00  0.00           C  
ATOM   4093  HA  PRO B 262      -4.063 -13.193   5.111  1.00  0.00           H  
ATOM   4094  HB2 PRO B 262      -5.883 -15.274   3.935  1.00  0.00           H  
ATOM   4095  HB3 PRO B 262      -5.591 -13.587   3.418  1.00  0.00           H  
ATOM   4096  HG2 PRO B 262      -4.588 -15.636   2.046  1.00  0.00           H  
ATOM   4097  HG3 PRO B 262      -3.669 -14.126   2.268  1.00  0.00           H  
ATOM   4098  HD2 PRO B 262      -2.065 -15.610   3.050  1.00  0.00           H  
ATOM   4099  HD3 PRO B 262      -3.300 -16.795   3.593  1.00  0.00           H  
ATOM   4100  N   GLN B 263      -5.739 -13.691   6.910  1.00  0.00           N  
ATOM   4101  CA  GLN B 263      -6.654 -13.896   8.028  1.00  0.00           C  
ATOM   4102  C   GLN B 263      -7.972 -13.162   7.801  1.00  0.00           C  
ATOM   4104  O   GLN B 263      -7.979 -11.966   7.503  1.00  0.00           O  
ATOM   4103  CB  GLN B 263      -6.013 -13.433   9.338  1.00  0.00           C  
ATOM   4105  CG  GLN B 263      -4.847 -14.300   9.792  1.00  0.00           C  
ATOM   4106  CD  GLN B 263      -4.378 -13.964  11.195  1.00  0.00           C  
ATOM   4107  NE2 GLN B 263      -3.480 -14.783  11.732  1.00  0.00           N  
ATOM   4108  OE1 GLN B 263      -4.817 -12.975  11.791  1.00  0.00           O  
ATOM   4109  H   GLN B 263      -5.566 -12.744   6.605  1.00  0.00           H  
ATOM   4110  HA  GLN B 263      -6.865 -14.963   8.108  1.00  0.00           H  
ATOM   4111  HB2 GLN B 263      -5.651 -12.414   9.202  1.00  0.00           H  
ATOM   4112  HB3 GLN B 263      -6.774 -13.433  10.119  1.00  0.00           H  
ATOM   4113  HG2 GLN B 263      -4.015 -14.155   9.103  1.00  0.00           H  
ATOM   4114  HG3 GLN B 263      -5.152 -15.346   9.762  1.00  0.00           H  
ATOM   4115 HE21 GLN B 263      -3.147 -15.580  11.209  1.00  0.00           H  
ATOM   4116 HE22 GLN B 263      -3.130 -14.608  12.663  1.00  0.00           H  
ATOM   4117  N   PRO B 264      -9.129 -13.902   7.985  1.00  0.00           N  
ATOM   4118  CA  PRO B 264     -10.422 -13.245   7.783  1.00  0.00           C  
ATOM   4119  C   PRO B 264     -10.636 -12.062   8.725  1.00  0.00           C  
ATOM   4121  O   PRO B 264     -10.204 -12.101   9.880  1.00  0.00           O  
ATOM   4120  CB  PRO B 264     -11.432 -14.359   8.069  1.00  0.00           C  
ATOM   4122  CG  PRO B 264     -10.679 -15.628   7.830  1.00  0.00           C  
ATOM   4123  CD  PRO B 264      -9.255 -15.426   8.263  1.00  0.00           C  
ATOM   4124  HA  PRO B 264     -10.514 -12.917   6.748  1.00  0.00           H  
ATOM   4125  HB2 PRO B 264     -11.779 -14.307   9.101  1.00  0.00           H  
ATOM   4126  HB3 PRO B 264     -12.276 -14.287   7.384  1.00  0.00           H  
ATOM   4127  HG2 PRO B 264     -10.709 -15.879   6.770  1.00  0.00           H  
ATOM   4128  HG3 PRO B 264     -11.127 -16.435   8.410  1.00  0.00           H  
ATOM   4129  HD2 PRO B 264      -8.558 -16.010   7.661  1.00  0.00           H  
ATOM   4130  HD3 PRO B 264      -9.133 -15.642   9.324  1.00  0.00           H  
ATOM   4131  N   ASN B 265     -11.224 -11.043   8.214  1.00  0.00           N  
ATOM   4132  CA  ASN B 265     -11.672  -9.852   8.928  1.00  0.00           C  
ATOM   4133  C   ASN B 265     -10.499  -9.083   9.528  1.00  0.00           C  
ATOM   4135  O   ASN B 265     -10.651  -8.401  10.543  1.00  0.00           O  
ATOM   4134  CB  ASN B 265     -12.676 -10.227  10.021  1.00  0.00           C  
ATOM   4136  CG  ASN B 265     -13.867 -10.993   9.482  1.00  0.00           C  
ATOM   4137  ND2 ASN B 265     -14.214 -12.092  10.142  1.00  0.00           N  
ATOM   4138  OD1 ASN B 265     -14.471 -10.602   8.479  1.00  0.00           O  
ATOM   4139  H   ASN B 265     -11.394 -11.068   7.219  1.00  0.00           H  
ATOM   4140  HA  ASN B 265     -12.176  -9.199   8.215  1.00  0.00           H  
ATOM   4141  HB2 ASN B 265     -13.034  -9.313  10.494  1.00  0.00           H  
ATOM   4142  HB3 ASN B 265     -12.172 -10.838  10.770  1.00  0.00           H  
ATOM   4143 HD21 ASN B 265     -13.692 -12.377  10.958  1.00  0.00           H  
ATOM   4144 HD22 ASN B 265     -15.000 -12.643   9.828  1.00  0.00           H  
ATOM   4145  N   THR B 266      -9.332  -9.133   8.926  1.00  0.00           N  
ATOM   4146  CA  THR B 266      -8.168  -8.324   9.270  1.00  0.00           C  
ATOM   4147  C   THR B 266      -7.740  -7.461   8.086  1.00  0.00           C  
ATOM   4149  O   THR B 266      -8.010  -7.803   6.933  1.00  0.00           O  
ATOM   4148  CB  THR B 266      -6.988  -9.206   9.719  1.00  0.00           C  
ATOM   4150  CG2 THR B 266      -7.428 -10.219  10.771  1.00  0.00           C  
ATOM   4151  OG1 THR B 266      -6.464  -9.908   8.585  1.00  0.00           O  
ATOM   4152  H   THR B 266      -9.233  -9.786   8.162  1.00  0.00           H  
ATOM   4153  HA  THR B 266      -8.439  -7.666  10.095  1.00  0.00           H  
ATOM   4154  HB  THR B 266      -6.207  -8.572  10.139  1.00  0.00           H  
ATOM   4155  HG1 THR B 266      -7.085 -10.589   8.315  1.00  0.00           H  
ATOM   4156 HG21 THR B 266      -6.574 -10.828  11.069  1.00  0.00           H  
ATOM   4157 HG22 THR B 266      -8.204 -10.861  10.355  1.00  0.00           H  
ATOM   4158 HG23 THR B 266      -7.820  -9.692  11.641  1.00  0.00           H  
ATOM   4159  N   LEU B 267      -7.075  -6.415   8.364  1.00  0.00           N  
ATOM   4160  CA  LEU B 267      -6.271  -5.650   7.417  1.00  0.00           C  
ATOM   4161  C   LEU B 267      -4.785  -5.782   7.734  1.00  0.00           C  
ATOM   4163  O   LEU B 267      -4.400  -5.862   8.902  1.00  0.00           O  
ATOM   4162  CB  LEU B 267      -6.679  -4.174   7.436  1.00  0.00           C  
ATOM   4164  CG  LEU B 267      -8.118  -3.863   7.020  1.00  0.00           C  
ATOM   4165  CD1 LEU B 267      -8.463  -2.415   7.348  1.00  0.00           C  
ATOM   4166  CD2 LEU B 267      -8.317  -4.143   5.534  1.00  0.00           C  
ATOM   4167  H   LEU B 267      -7.105  -6.086   9.319  1.00  0.00           H  
ATOM   4168  HA  LEU B 267      -6.447  -6.044   6.416  1.00  0.00           H  
ATOM   4169  HB2 LEU B 267      -6.540  -3.804   8.452  1.00  0.00           H  
ATOM   4170  HB3 LEU B 267      -6.006  -3.625   6.777  1.00  0.00           H  
ATOM   4171  HG  LEU B 267      -8.787  -4.512   7.585  1.00  0.00           H  
ATOM   4172 HD11 LEU B 267      -9.490  -2.208   7.046  1.00  0.00           H  
ATOM   4173 HD12 LEU B 267      -7.786  -1.750   6.812  1.00  0.00           H  
ATOM   4174 HD13 LEU B 267      -8.359  -2.251   8.421  1.00  0.00           H  
ATOM   4175 HD21 LEU B 267      -9.346  -3.916   5.256  1.00  0.00           H  
ATOM   4176 HD22 LEU B 267      -8.109  -5.194   5.332  1.00  0.00           H  
ATOM   4177 HD23 LEU B 267      -7.638  -3.520   4.953  1.00  0.00           H  
ATOM   4178  N   VAL B 268      -3.960  -5.915   6.703  1.00  0.00           N  
ATOM   4179  CA  VAL B 268      -2.513  -5.815   6.861  1.00  0.00           C  
ATOM   4180  C   VAL B 268      -2.074  -4.362   6.697  1.00  0.00           C  
ATOM   4182  O   VAL B 268      -2.489  -3.684   5.754  1.00  0.00           O  
ATOM   4181  CB  VAL B 268      -1.769  -6.715   5.850  1.00  0.00           C  
ATOM   4183  CG1 VAL B 268      -0.258  -6.634   6.064  1.00  0.00           C  
ATOM   4184  CG2 VAL B 268      -2.251  -8.160   5.966  1.00  0.00           C  
ATOM   4185  H   VAL B 268      -4.344  -6.090   5.785  1.00  0.00           H  
ATOM   4186  HA  VAL B 268      -2.253  -6.141   7.868  1.00  0.00           H  
ATOM   4187  HB  VAL B 268      -1.992  -6.359   4.844  1.00  0.00           H  
ATOM   4191 HG11 VAL B 268       0.067  -5.597   5.978  1.00  0.00           H  
ATOM   4192 HG12 VAL B 268      -0.011  -7.010   7.057  1.00  0.00           H  
ATOM   4193 HG13 VAL B 268       0.249  -7.237   5.311  1.00  0.00           H  
ATOM   4188 HG21 VAL B 268      -3.329  -8.198   5.811  1.00  0.00           H  
ATOM   4189 HG22 VAL B 268      -2.014  -8.543   6.958  1.00  0.00           H  
ATOM   4190 HG23 VAL B 268      -1.754  -8.771   5.212  1.00  0.00           H  
ATOM   4194  N   VAL B 269      -1.290  -3.876   7.629  1.00  0.00           N  
ATOM   4195  CA  VAL B 269      -0.692  -2.545   7.602  1.00  0.00           C  
ATOM   4196  C   VAL B 269       0.825  -2.663   7.470  1.00  0.00           C  
ATOM   4198  O   VAL B 269       1.455  -3.461   8.167  1.00  0.00           O  
ATOM   4197  CB  VAL B 269      -1.056  -1.734   8.866  1.00  0.00           C  
ATOM   4199  CG1 VAL B 269      -0.522  -0.306   8.763  1.00  0.00           C  
ATOM   4200  CG2 VAL B 269      -2.569  -1.728   9.078  1.00  0.00           C  
ATOM   4201  H   VAL B 269      -1.085  -4.466   8.423  1.00  0.00           H  
ATOM   4202  HA  VAL B 269      -1.073  -2.014   6.730  1.00  0.00           H  
ATOM   4203  HB  VAL B 269      -0.591  -2.213   9.727  1.00  0.00           H  
ATOM   4207 HG11 VAL B 269      -0.674   0.067   7.750  1.00  0.00           H  
ATOM   4208 HG12 VAL B 269      -1.053   0.332   9.469  1.00  0.00           H  
ATOM   4209 HG13 VAL B 269       0.543  -0.298   8.997  1.00  0.00           H  
ATOM   4204 HG21 VAL B 269      -2.930  -2.754   9.149  1.00  0.00           H  
ATOM   4205 HG22 VAL B 269      -3.051  -1.230   8.237  1.00  0.00           H  
ATOM   4206 HG23 VAL B 269      -2.805  -1.195   9.999  1.00  0.00           H  
ATOM   4210  N   ASN B 270       1.432  -1.881   6.601  1.00  0.00           N  
ATOM   4211  CA  ASN B 270       2.888  -1.821   6.544  1.00  0.00           C  
ATOM   4212  C   ASN B 270       3.392  -0.381   6.596  1.00  0.00           C  
ATOM   4214  O   ASN B 270       2.692   0.542   6.176  1.00  0.00           O  
ATOM   4213  CB  ASN B 270       3.406  -2.519   5.285  1.00  0.00           C  
ATOM   4215  CG  ASN B 270       2.888  -1.884   4.010  1.00  0.00           C  
ATOM   4216  ND2 ASN B 270       3.737  -1.105   3.348  1.00  0.00           N  
ATOM   4217  OD1 ASN B 270       1.735  -2.090   3.622  1.00  0.00           O  
ATOM   4218  H   ASN B 270       0.883  -1.317   5.968  1.00  0.00           H  
ATOM   4219  HA  ASN B 270       3.283  -2.350   7.411  1.00  0.00           H  
ATOM   4220  HB2 ASN B 270       3.089  -3.562   5.309  1.00  0.00           H  
ATOM   4221  HB3 ASN B 270       4.495  -2.480   5.282  1.00  0.00           H  
ATOM   4222 HD21 ASN B 270       4.673  -0.963   3.701  1.00  0.00           H  
ATOM   4223 HD22 ASN B 270       3.447  -0.655   2.492  1.00  0.00           H  
ATOM   4224  N   VAL B 271       4.584  -0.235   7.083  1.00  0.00           N  
ATOM   4225  CA  VAL B 271       5.350   1.005   7.148  1.00  0.00           C  
ATOM   4226  C   VAL B 271       5.940   1.322   5.776  1.00  0.00           C  
ATOM   4228  O   VAL B 271       6.623   0.486   5.179  1.00  0.00           O  
ATOM   4227  CB  VAL B 271       6.474   0.923   8.206  1.00  0.00           C  
ATOM   4229  CG1 VAL B 271       7.307   2.204   8.209  1.00  0.00           C  
ATOM   4230  CG2 VAL B 271       5.884   0.662   9.591  1.00  0.00           C  
ATOM   4231  H   VAL B 271       5.027  -1.063   7.455  1.00  0.00           H  
ATOM   4232  HA  VAL B 271       4.674   1.813   7.427  1.00  0.00           H  
ATOM   4233  HB  VAL B 271       7.127   0.089   7.949  1.00  0.00           H  
ATOM   4234 HG11 VAL B 271       7.719   2.373   7.214  1.00  0.00           H  
ATOM   4235 HG12 VAL B 271       8.121   2.106   8.927  1.00  0.00           H  
ATOM   4236 HG13 VAL B 271       6.676   3.047   8.489  1.00  0.00           H  
ATOM   4237 HG21 VAL B 271       5.294  -0.254   9.569  1.00  0.00           H  
ATOM   4238 HG22 VAL B 271       6.691   0.556  10.316  1.00  0.00           H  
ATOM   4239 HG23 VAL B 271       5.246   1.498   9.877  1.00  0.00           H  
ATOM   4240  N   GLY B 272       5.710   2.582   5.327  1.00  0.00           N  
ATOM   4241  CA  GLY B 272       6.348   3.087   4.122  1.00  0.00           C  
ATOM   4242  C   GLY B 272       7.598   3.900   4.405  1.00  0.00           C  
ATOM   4243  O   GLY B 272       7.947   4.129   5.565  1.00  0.00           O  
ATOM   4244  H   GLY B 272       5.082   3.182   5.842  1.00  0.00           H  
ATOM   4245  HA2 GLY B 272       5.636   3.719   3.592  1.00  0.00           H  
ATOM   4246  HA3 GLY B 272       6.613   2.244   3.484  1.00  0.00           H  
ATOM   4247  N   ASP B 273       8.289   4.313   3.371  1.00  0.00           N  
ATOM   4248  CA  ASP B 273       9.576   4.999   3.420  1.00  0.00           C  
ATOM   4249  C   ASP B 273       9.464   6.328   4.164  1.00  0.00           C  
ATOM   4251  O   ASP B 273      10.344   6.680   4.952  1.00  0.00           O  
ATOM   4250  CB  ASP B 273      10.114   5.231   2.006  1.00  0.00           C  
ATOM   4252  CG  ASP B 273      10.683   3.973   1.374  1.00  0.00           C  
ATOM   4253  OD1 ASP B 273      10.748   2.925   2.052  1.00  0.00           O  
ATOM   4254  OD2 ASP B 273      11.074   4.031   0.188  1.00  0.00           O1-
ATOM   4255  H   ASP B 273       7.895   4.141   2.457  1.00  0.00           H  
ATOM   4256  HA  ASP B 273      10.282   4.365   3.956  1.00  0.00           H  
ATOM   4257  HB2 ASP B 273       9.300   5.596   1.380  1.00  0.00           H  
ATOM   4258  HB3 ASP B 273      10.895   5.990   2.046  1.00  0.00           H  
ATOM   4259  N   ILE B 274       8.410   7.021   3.990  1.00  0.00           N  
ATOM   4260  CA  ILE B 274       8.235   8.348   4.571  1.00  0.00           C  
ATOM   4261  C   ILE B 274       8.083   8.232   6.086  1.00  0.00           C  
ATOM   4263  O   ILE B 274       8.687   9.001   6.837  1.00  0.00           O  
ATOM   4262  CB  ILE B 274       7.015   9.075   3.963  1.00  0.00           C  
ATOM   4264  CG1 ILE B 274       7.218   9.294   2.460  1.00  0.00           C  
ATOM   4265  CG2 ILE B 274       6.765  10.404   4.682  1.00  0.00           C  
ATOM   4266  CD1 ILE B 274       8.557   9.923   2.101  1.00  0.00           C  
ATOM   4267  H   ILE B 274       7.665   6.637   3.427  1.00  0.00           H  
ATOM   4268  HA  ILE B 274       9.127   8.937   4.359  1.00  0.00           H  
ATOM   4269  HB  ILE B 274       6.138   8.443   4.100  1.00  0.00           H  
ATOM   4270 HG12 ILE B 274       7.149   8.328   1.961  1.00  0.00           H  
ATOM   4271 HG13 ILE B 274       6.420   9.937   2.090  1.00  0.00           H  
ATOM   4272 HG21 ILE B 274       5.902  10.901   4.239  1.00  0.00           H  
ATOM   4273 HG22 ILE B 274       7.643  11.042   4.581  1.00  0.00           H  
ATOM   4274 HG23 ILE B 274       6.573  10.215   5.738  1.00  0.00           H  
ATOM   4275 HD11 ILE B 274       8.466  10.459   1.156  1.00  0.00           H  
ATOM   4276 HD12 ILE B 274       8.853  10.619   2.886  1.00  0.00           H  
ATOM   4277 HD13 ILE B 274       9.311   9.142   2.004  1.00  0.00           H  
ATOM   4278  N   LEU B 275       7.429   7.227   6.583  1.00  0.00           N  
ATOM   4279  CA  LEU B 275       7.305   7.014   8.021  1.00  0.00           C  
ATOM   4280  C   LEU B 275       8.618   6.512   8.611  1.00  0.00           C  
ATOM   4282  O   LEU B 275       8.971   6.865   9.739  1.00  0.00           O  
ATOM   4281  CB  LEU B 275       6.183   6.016   8.321  1.00  0.00           C  
ATOM   4283  CG  LEU B 275       5.899   5.738   9.798  1.00  0.00           C  
ATOM   4284  CD1 LEU B 275       5.581   7.038  10.530  1.00  0.00           C  
ATOM   4285  CD2 LEU B 275       4.755   4.742   9.944  1.00  0.00           C  
ATOM   4286  H   LEU B 275       6.991   6.570   5.953  1.00  0.00           H  
ATOM   4287  HA  LEU B 275       7.056   7.965   8.491  1.00  0.00           H  
ATOM   4288  HB2 LEU B 275       5.267   6.402   7.874  1.00  0.00           H  
ATOM   4289  HB3 LEU B 275       6.428   5.071   7.836  1.00  0.00           H  
ATOM   4290  HG  LEU B 275       6.793   5.302  10.244  1.00  0.00           H  
ATOM   4291 HD11 LEU B 275       5.381   6.825  11.580  1.00  0.00           H  
ATOM   4292 HD12 LEU B 275       6.431   7.716  10.453  1.00  0.00           H  
ATOM   4293 HD13 LEU B 275       4.704   7.503  10.080  1.00  0.00           H  
ATOM   4294 HD21 LEU B 275       4.567   4.556  11.002  1.00  0.00           H  
ATOM   4295 HD22 LEU B 275       5.023   3.807   9.453  1.00  0.00           H  
ATOM   4296 HD23 LEU B 275       3.857   5.150   9.482  1.00  0.00           H  
ATOM   4297  N   GLN B 276       9.397   5.763   7.873  1.00  0.00           N  
ATOM   4298  CA  GLN B 276      10.754   5.420   8.283  1.00  0.00           C  
ATOM   4299  C   GLN B 276      11.622   6.669   8.412  1.00  0.00           C  
ATOM   4301  O   GLN B 276      12.336   6.835   9.403  1.00  0.00           O  
ATOM   4300  CB  GLN B 276      11.386   4.443   7.289  1.00  0.00           C  
ATOM   4302  CG  GLN B 276      12.829   4.082   7.614  1.00  0.00           C  
ATOM   4303  CD  GLN B 276      13.324   2.880   6.832  1.00  0.00           C  
ATOM   4304  NE2 GLN B 276      14.608   2.882   6.492  1.00  0.00           N  
ATOM   4305  OE1 GLN B 276      12.558   1.957   6.536  1.00  0.00           O  
ATOM   4306  H   GLN B 276       9.048   5.412   6.993  1.00  0.00           H  
ATOM   4307  HA  GLN B 276      10.705   4.934   9.258  1.00  0.00           H  
ATOM   4308  HB2 GLN B 276      10.795   3.527   7.285  1.00  0.00           H  
ATOM   4309  HB3 GLN B 276      11.352   4.886   6.294  1.00  0.00           H  
ATOM   4310  HG2 GLN B 276      12.901   3.859   8.678  1.00  0.00           H  
ATOM   4311  HG3 GLN B 276      13.466   4.937   7.389  1.00  0.00           H  
ATOM   4312 HE21 GLN B 276      15.199   3.658   6.755  1.00  0.00           H  
ATOM   4313 HE22 GLN B 276      14.994   2.108   5.971  1.00  0.00           H  
ATOM   4314  N   VAL B 277      11.491   7.630   7.527  1.00  0.00           N  
ATOM   4315  CA  VAL B 277      12.226   8.889   7.598  1.00  0.00           C  
ATOM   4316  C   VAL B 277      11.719   9.717   8.777  1.00  0.00           C  
ATOM   4318  O   VAL B 277      12.501  10.125   9.639  1.00  0.00           O  
ATOM   4317  CB  VAL B 277      12.098   9.695   6.287  1.00  0.00           C  
ATOM   4319  CG1 VAL B 277      12.706  11.088   6.447  1.00  0.00           C  
ATOM   4320  CG2 VAL B 277      12.766   8.947   5.134  1.00  0.00           C  
ATOM   4321  H   VAL B 277      10.850   7.491   6.759  1.00  0.00           H  
ATOM   4322  HA  VAL B 277      13.280   8.664   7.763  1.00  0.00           H  
ATOM   4323  HB  VAL B 277      11.039   9.807   6.055  1.00  0.00           H  
ATOM   4324 HG11 VAL B 277      12.218  11.606   7.273  1.00  0.00           H  
ATOM   4325 HG12 VAL B 277      12.562  11.655   5.527  1.00  0.00           H  
ATOM   4326 HG13 VAL B 277      13.772  10.997   6.655  1.00  0.00           H  
ATOM   4327 HG21 VAL B 277      12.320   7.957   5.035  1.00  0.00           H  
ATOM   4328 HG22 VAL B 277      12.622   9.504   4.208  1.00  0.00           H  
ATOM   4329 HG23 VAL B 277      13.833   8.847   5.336  1.00  0.00           H  
ATOM   4330  N   TRP B 278      10.428   9.919   8.949  1.00  0.00           N  
ATOM   4331  CA  TRP B 278       9.862  10.728  10.024  1.00  0.00           C  
ATOM   4332  C   TRP B 278      10.258  10.174  11.388  1.00  0.00           C  
ATOM   4334  O   TRP B 278      10.467  10.934  12.337  1.00  0.00           O  
ATOM   4333  CB  TRP B 278       8.337  10.789   9.906  1.00  0.00           C  
ATOM   4335  CG  TRP B 278       7.844  11.728   8.846  1.00  0.00           C  
ATOM   4336  CD1 TRP B 278       8.470  12.853   8.387  1.00  0.00           C  
ATOM   4337  CD2 TRP B 278       6.618  11.624   8.116  1.00  0.00           C  
ATOM   4338  CE2 TRP B 278       6.566  12.722   7.229  1.00  0.00           C  
ATOM   4339  CE3 TRP B 278       5.558  10.707   8.125  1.00  0.00           C  
ATOM   4340  NE1 TRP B 278       7.707  13.455   7.414  1.00  0.00           N  
ATOM   4342  CZ2 TRP B 278       5.493  12.928   6.358  1.00  0.00           C  
ATOM   4343  CZ3 TRP B 278       4.491  10.914   7.258  1.00  0.00           C  
ATOM   4341  CH2 TRP B 278       4.469  12.016   6.387  1.00  0.00           C  
ATOM   4344  H   TRP B 278       9.790   9.487   8.296  1.00  0.00           H  
ATOM   4345  HA  TRP B 278      10.255  11.741   9.936  1.00  0.00           H  
ATOM   4346  HB2 TRP B 278       7.971   9.789   9.675  1.00  0.00           H  
ATOM   4347  HB3 TRP B 278       7.924  11.099  10.866  1.00  0.00           H  
ATOM   4348  HD1 TRP B 278       9.425  13.216   8.737  1.00  0.00           H  
ATOM   4353  HE1 TRP B 278       7.949  14.300   6.917  1.00  0.00           H  
ATOM   4349  HE3 TRP B 278       5.570   9.857   8.792  1.00  0.00           H  
ATOM   4351  HZ2 TRP B 278       5.471  13.774   5.687  1.00  0.00           H  
ATOM   4352  HZ3 TRP B 278       3.666  10.217   7.254  1.00  0.00           H  
ATOM   4350  HH2 TRP B 278       3.626  12.148   5.725  1.00  0.00           H  
ATOM   4354  N   SER B 279      10.429   8.822  11.495  1.00  0.00           N  
ATOM   4355  CA  SER B 279      10.751   8.151  12.750  1.00  0.00           C  
ATOM   4356  C   SER B 279      12.259   8.024  12.938  1.00  0.00           C  
ATOM   4358  O   SER B 279      12.721   7.388  13.887  1.00  0.00           O  
ATOM   4357  CB  SER B 279      10.105   6.766  12.799  1.00  0.00           C  
ATOM   4359  OG  SER B 279      10.629   5.930  11.781  1.00  0.00           O  
ATOM   4360  H   SER B 279      10.327   8.259  10.663  1.00  0.00           H  
ATOM   4361  HA  SER B 279      10.351   8.746  13.571  1.00  0.00           H  
ATOM   4362  HB2 SER B 279      10.304   6.313  13.771  1.00  0.00           H  
ATOM   4363  HB3 SER B 279       9.028   6.867  12.663  1.00  0.00           H  
ATOM   4364  HG  SER B 279      10.358   6.263  10.922  1.00  0.00           H  
ATOM   4365  N   ASN B 280      13.120   8.526  12.019  1.00  0.00           N  
ATOM   4366  CA  ASN B 280      14.576   8.432  12.022  1.00  0.00           C  
ATOM   4367  C   ASN B 280      15.044   6.989  12.187  1.00  0.00           C  
ATOM   4369  O   ASN B 280      15.961   6.715  12.964  1.00  0.00           O  
ATOM   4368  CB  ASN B 280      15.168   9.312  13.125  1.00  0.00           C  
ATOM   4370  CG  ASN B 280      16.650   9.569  12.935  1.00  0.00           C  
ATOM   4371  ND2 ASN B 280      17.367   9.747  14.038  1.00  0.00           N  
ATOM   4372  OD1 ASN B 280      17.145   9.609  11.806  1.00  0.00           O  
ATOM   4373  H   ASN B 280      12.706   9.022  11.243  1.00  0.00           H  
ATOM   4374  HA  ASN B 280      14.941   8.799  11.063  1.00  0.00           H  
ATOM   4375  HB2 ASN B 280      15.020   8.816  14.084  1.00  0.00           H  
ATOM   4376  HB3 ASN B 280      14.642  10.267  13.136  1.00  0.00           H  
ATOM   4377 HD21 ASN B 280      16.920   9.707  14.943  1.00  0.00           H  
ATOM   4378 HD22 ASN B 280      18.359   9.923  13.972  1.00  0.00           H  
ATOM   4379  N   ASP B 281      14.381   5.967  11.566  1.00  0.00           N  
ATOM   4380  CA  ASP B 281      14.627   4.531  11.473  1.00  0.00           C  
ATOM   4381  C   ASP B 281      14.164   3.812  12.738  1.00  0.00           C  
ATOM   4383  O   ASP B 281      14.519   2.653  12.965  1.00  0.00           O  
ATOM   4382  CB  ASP B 281      16.111   4.256  11.225  1.00  0.00           C  
ATOM   4384  CG  ASP B 281      16.559   4.635   9.825  1.00  0.00           C  
ATOM   4385  OD1 ASP B 281      15.698   4.807   8.935  1.00  0.00           O  
ATOM   4386  OD2 ASP B 281      17.784   4.761   9.608  1.00  0.00           O1-
ATOM   4387  H   ASP B 281      13.553   6.266  11.071  1.00  0.00           H  
ATOM   4388  HA  ASP B 281      14.060   4.140  10.629  1.00  0.00           H  
ATOM   4389  HB2 ASP B 281      16.695   4.830  11.944  1.00  0.00           H  
ATOM   4390  HB3 ASP B 281      16.304   3.195  11.382  1.00  0.00           H  
ATOM   4391  N   LEU B 282      13.337   4.422  13.564  1.00  0.00           N  
ATOM   4392  CA  LEU B 282      12.668   3.688  14.632  1.00  0.00           C  
ATOM   4393  C   LEU B 282      11.616   2.741  14.064  1.00  0.00           C  
ATOM   4395  O   LEU B 282      11.286   1.728  14.684  1.00  0.00           O  
ATOM   4394  CB  LEU B 282      12.018   4.656  15.623  1.00  0.00           C  
ATOM   4396  CG  LEU B 282      12.967   5.573  16.397  1.00  0.00           C  
ATOM   4397  CD1 LEU B 282      12.176   6.511  17.303  1.00  0.00           C  
ATOM   4398  CD2 LEU B 282      13.962   4.751  17.208  1.00  0.00           C  
ATOM   4399  H   LEU B 282      13.164   5.411  13.456  1.00  0.00           H  
ATOM   4400  HA  LEU B 282      13.413   3.097  15.165  1.00  0.00           H  
ATOM   4401  HB2 LEU B 282      11.327   5.288  15.065  1.00  0.00           H  
ATOM   4402  HB3 LEU B 282      11.443   4.073  16.343  1.00  0.00           H  
ATOM   4403  HG  LEU B 282      13.523   6.176  15.680  1.00  0.00           H  
ATOM   4404 HD11 LEU B 282      12.864   7.157  17.847  1.00  0.00           H  
ATOM   4405 HD12 LEU B 282      11.592   5.924  18.012  1.00  0.00           H  
ATOM   4406 HD13 LEU B 282      11.506   7.122  16.698  1.00  0.00           H  
ATOM   4407 HD21 LEU B 282      14.629   5.420  17.752  1.00  0.00           H  
ATOM   4408 HD22 LEU B 282      13.422   4.122  17.916  1.00  0.00           H  
ATOM   4409 HD23 LEU B 282      14.547   4.122  16.536  1.00  0.00           H  
ATOM   4410  N   TYR B 283      11.082   3.063  12.930  1.00  0.00           N  
ATOM   4411  CA  TYR B 283      10.272   2.167  12.112  1.00  0.00           C  
ATOM   4412  C   TYR B 283      11.011   1.772  10.839  1.00  0.00           C  
ATOM   4414  O   TYR B 283      11.819   2.544  10.318  1.00  0.00           O  
ATOM   4413  CB  TYR B 283       8.935   2.825  11.756  1.00  0.00           C  
ATOM   4415  CG  TYR B 283       8.151   3.294  12.957  1.00  0.00           C  
ATOM   4416  CD1 TYR B 283       8.067   2.513  14.108  1.00  0.00           C  
ATOM   4417  CD2 TYR B 283       7.491   4.518  12.945  1.00  0.00           C  
ATOM   4418  CE1 TYR B 283       7.343   2.940  15.216  1.00  0.00           C  
ATOM   4419  CE2 TYR B 283       6.765   4.956  14.047  1.00  0.00           C  
ATOM   4421  CZ  TYR B 283       6.697   4.161  15.177  1.00  0.00           C  
ATOM   4420  OH  TYR B 283       5.980   4.589  16.272  1.00  0.00           O  
ATOM   4422  H   TYR B 283      11.237   4.000  12.587  1.00  0.00           H  
ATOM   4423  HA  TYR B 283      10.069   1.264  12.687  1.00  0.00           H  
ATOM   4424  HB2 TYR B 283       8.329   2.101  11.211  1.00  0.00           H  
ATOM   4425  HB3 TYR B 283       9.127   3.680  11.107  1.00  0.00           H  
ATOM   4426  HD1 TYR B 283       8.573   1.559  14.140  1.00  0.00           H  
ATOM   4427  HD2 TYR B 283       7.543   5.140  12.064  1.00  0.00           H  
ATOM   4428  HE1 TYR B 283       7.286   2.322  16.100  1.00  0.00           H  
ATOM   4429  HE2 TYR B 283       6.258   5.909  14.021  1.00  0.00           H  
ATOM   4430  HH  TYR B 283       5.102   4.859  15.994  1.00  0.00           H  
ATOM   4431  N   THR B 284      10.666   0.591  10.334  1.00  0.00           N  
ATOM   4432  CA  THR B 284      11.380   0.087   9.166  1.00  0.00           C  
ATOM   4433  C   THR B 284      10.413  -0.190   8.018  1.00  0.00           C  
ATOM   4435  O   THR B 284       9.493  -0.998   8.156  1.00  0.00           O  
ATOM   4434  CB  THR B 284      12.163  -1.196   9.501  1.00  0.00           C  
ATOM   4436  CG2 THR B 284      12.939  -1.699   8.288  1.00  0.00           C  
ATOM   4437  OG1 THR B 284      13.085  -0.923  10.564  1.00  0.00           O  
ATOM   4438  H   THR B 284       9.922   0.052  10.753  1.00  0.00           H  
ATOM   4439  HA  THR B 284      12.090   0.848   8.842  1.00  0.00           H  
ATOM   4440  HB  THR B 284      11.464  -1.968   9.823  1.00  0.00           H  
ATOM   4444  HG1 THR B 284      12.604  -0.606  11.332  1.00  0.00           H  
ATOM   4441 HG21 THR B 284      13.482  -2.606   8.554  1.00  0.00           H  
ATOM   4442 HG22 THR B 284      13.645  -0.934   7.966  1.00  0.00           H  
ATOM   4443 HG23 THR B 284      12.244  -1.916   7.477  1.00  0.00           H  
ATOM   4445  N   SER B 285      10.665   0.454   6.866  1.00  0.00           N  
ATOM   4446  CA  SER B 285      10.018   0.093   5.610  1.00  0.00           C  
ATOM   4447  C   SER B 285      10.595  -1.199   5.041  1.00  0.00           C  
ATOM   4449  O   SER B 285      11.787  -1.272   4.737  1.00  0.00           O  
ATOM   4448  CB  SER B 285      10.166   1.220   4.587  1.00  0.00           C  
ATOM   4450  OG  SER B 285       9.524   0.882   3.369  1.00  0.00           O  
ATOM   4451  H   SER B 285      11.327   1.217   6.870  1.00  0.00           H  
ATOM   4452  HA  SER B 285       8.956  -0.060   5.802  1.00  0.00           H  
ATOM   4453  HB2 SER B 285       9.716   2.128   4.988  1.00  0.00           H  
ATOM   4454  HB3 SER B 285      11.225   1.397   4.398  1.00  0.00           H  
ATOM   4455  HG  SER B 285       9.550   1.635   2.773  1.00  0.00           H  
ATOM   4456  N   VAL B 286       9.801  -2.234   4.915  1.00  0.00           N  
ATOM   4457  CA  VAL B 286      10.283  -3.575   4.601  1.00  0.00           C  
ATOM   4458  C   VAL B 286       9.932  -3.925   3.156  1.00  0.00           C  
ATOM   4460  O   VAL B 286       8.800  -3.711   2.716  1.00  0.00           O  
ATOM   4459  CB  VAL B 286       9.693  -4.631   5.563  1.00  0.00           C  
ATOM   4461  CG1 VAL B 286      10.025  -6.043   5.085  1.00  0.00           C  
ATOM   4462  CG2 VAL B 286      10.213  -4.408   6.982  1.00  0.00           C  
ATOM   4463  H   VAL B 286       8.808  -2.097   5.041  1.00  0.00           H  
ATOM   4464  HA  VAL B 286      11.368  -3.584   4.704  1.00  0.00           H  
ATOM   4465  HB  VAL B 286       8.609  -4.518   5.573  1.00  0.00           H  
ATOM   4466 HG11 VAL B 286       9.787  -6.759   5.872  1.00  0.00           H  
ATOM   4467 HG12 VAL B 286       9.438  -6.273   4.196  1.00  0.00           H  
ATOM   4468 HG13 VAL B 286      11.087  -6.106   4.846  1.00  0.00           H  
ATOM   4469 HG21 VAL B 286      11.153  -3.858   6.943  1.00  0.00           H  
ATOM   4470 HG22 VAL B 286      10.377  -5.372   7.464  1.00  0.00           H  
ATOM   4471 HG23 VAL B 286       9.481  -3.836   7.552  1.00  0.00           H  
ATOM   4472  N   VAL B 287      10.896  -4.548   2.496  1.00  0.00           N  
ATOM   4473  CA  VAL B 287      10.721  -5.058   1.141  1.00  0.00           C  
ATOM   4474  C   VAL B 287       9.723  -6.214   1.148  1.00  0.00           C  
ATOM   4476  O   VAL B 287       9.865  -7.159   1.928  1.00  0.00           O  
ATOM   4475  CB  VAL B 287      12.063  -5.516   0.528  1.00  0.00           C  
ATOM   4477  CG1 VAL B 287      11.863  -6.015  -0.901  1.00  0.00           C  
ATOM   4478  CG2 VAL B 287      13.081  -4.377   0.563  1.00  0.00           C  
ATOM   4479  H   VAL B 287      11.789  -4.675   2.950  1.00  0.00           H  
ATOM   4480  HA  VAL B 287      10.316  -4.258   0.522  1.00  0.00           H  
ATOM   4481  HB  VAL B 287      12.450  -6.340   1.128  1.00  0.00           H  
ATOM   4482 HG11 VAL B 287      11.135  -6.826  -0.905  1.00  0.00           H  
ATOM   4483 HG12 VAL B 287      12.812  -6.378  -1.295  1.00  0.00           H  
ATOM   4484 HG13 VAL B 287      11.500  -5.198  -1.524  1.00  0.00           H  
ATOM   4485 HG21 VAL B 287      13.210  -4.035   1.590  1.00  0.00           H  
ATOM   4486 HG22 VAL B 287      14.036  -4.732   0.176  1.00  0.00           H  
ATOM   4487 HG23 VAL B 287      12.724  -3.551  -0.053  1.00  0.00           H  
ATOM   4488  N   HIS B 288       8.774  -6.145   0.180  1.00  0.00           N  
ATOM   4489  CA  HIS B 288       7.747  -7.169   0.022  1.00  0.00           C  
ATOM   4490  C   HIS B 288       7.442  -7.421  -1.451  1.00  0.00           C  
ATOM   4492  O   HIS B 288       7.882  -6.663  -2.319  1.00  0.00           O  
ATOM   4491  CB  HIS B 288       6.470  -6.767   0.761  1.00  0.00           C  
ATOM   4493  CG  HIS B 288       5.852  -5.505   0.248  1.00  0.00           C  
ATOM   4494  CD2 HIS B 288       4.774  -5.301  -0.544  1.00  0.00           C  
ATOM   4495  ND1 HIS B 288       6.356  -4.256   0.545  1.00  0.00           N  
ATOM   4496  CE1 HIS B 288       5.610  -3.337  -0.045  1.00  0.00           C  
ATOM   4497  NE2 HIS B 288       4.643  -3.944  -0.711  1.00  0.00           N  
ATOM   4498  H   HIS B 288       8.779  -5.358  -0.453  1.00  0.00           H  
ATOM   4499  HA  HIS B 288       8.118  -8.096   0.459  1.00  0.00           H  
ATOM   4500  HB2 HIS B 288       5.744  -7.573   0.657  1.00  0.00           H  
ATOM   4501  HB3 HIS B 288       6.702  -6.639   1.818  1.00  0.00           H  
ATOM   4504  HD1 HIS B 288       7.165  -4.073   1.121  1.00  0.00           H  
ATOM   4502  HD2 HIS B 288       4.136  -6.063  -0.966  1.00  0.00           H  
ATOM   4503  HE1 HIS B 288       5.765  -2.270   0.008  1.00  0.00           H  
ATOM   4505  N   ARG B 289       6.783  -8.480  -1.756  1.00  0.00           N  
ATOM   4506  CA  ARG B 289       6.365  -8.862  -3.100  1.00  0.00           C  
ATOM   4507  C   ARG B 289       5.086  -9.692  -3.061  1.00  0.00           C  
ATOM   4509  O   ARG B 289       4.632 -10.091  -1.986  1.00  0.00           O  
ATOM   4508  CB  ARG B 289       7.475  -9.643  -3.807  1.00  0.00           C  
ATOM   4510  CG  ARG B 289       7.734 -11.018  -3.214  1.00  0.00           C  
ATOM   4511  CD  ARG B 289       8.913 -11.709  -3.886  1.00  0.00           C  
ATOM   4512  NE  ARG B 289       9.130 -13.049  -3.349  1.00  0.00           N  
ATOM   4515  CZ  ARG B 289      10.176 -13.820  -3.633  1.00  0.00           C  
ATOM   4513  NH1 ARG B 289      11.126 -13.396  -4.459  1.00  0.00           N1+
ATOM   4514  NH2 ARG B 289      10.274 -15.024  -3.088  1.00  0.00           N  
ATOM   4516  H   ARG B 289       6.533  -9.102  -1.000  1.00  0.00           H  
ATOM   4517  HA  ARG B 289       6.168  -7.954  -3.670  1.00  0.00           H  
ATOM   4518  HB2 ARG B 289       7.194  -9.768  -4.853  1.00  0.00           H  
ATOM   4519  HB3 ARG B 289       8.396  -9.062  -3.759  1.00  0.00           H  
ATOM   4520  HG2 ARG B 289       7.948 -10.909  -2.151  1.00  0.00           H  
ATOM   4521  HG3 ARG B 289       6.843 -11.633  -3.337  1.00  0.00           H  
ATOM   4522  HD2 ARG B 289       8.715 -11.785  -4.955  1.00  0.00           H  
ATOM   4523  HD3 ARG B 289       9.812 -11.113  -3.731  1.00  0.00           H  
ATOM   4524  HE  ARG B 289       8.435 -13.418  -2.716  1.00  0.00           H  
ATOM   4525 HH11 ARG B 289      11.058 -12.480  -4.878  1.00  0.00           H  
ATOM   4526 HH12 ARG B 289      11.916 -13.990  -4.668  1.00  0.00           H  
ATOM   4527 HH21 ARG B 289       9.556 -15.354  -2.459  1.00  0.00           H  
ATOM   4528 HH22 ARG B 289      11.067 -15.612  -3.302  1.00  0.00           H  
ATOM   4529  N   VAL B 290       4.525 -10.003  -4.188  1.00  0.00           N  
ATOM   4530  CA  VAL B 290       3.381 -10.902  -4.296  1.00  0.00           C  
ATOM   4531  C   VAL B 290       3.699 -12.028  -5.278  1.00  0.00           C  
ATOM   4533  O   VAL B 290       4.153 -11.775  -6.396  1.00  0.00           O  
ATOM   4532  CB  VAL B 290       2.108 -10.149  -4.743  1.00  0.00           C  
ATOM   4534  CG1 VAL B 290       0.921 -11.106  -4.841  1.00  0.00           C  
ATOM   4535  CG2 VAL B 290       1.798  -9.006  -3.778  1.00  0.00           C  
ATOM   4536  H   VAL B 290       4.900  -9.602  -5.036  1.00  0.00           H  
ATOM   4537  HA  VAL B 290       3.195 -11.342  -3.316  1.00  0.00           H  
ATOM   4538  HB  VAL B 290       2.289  -9.725  -5.731  1.00  0.00           H  
ATOM   4542 HG11 VAL B 290       1.161 -11.913  -5.533  1.00  0.00           H  
ATOM   4543 HG12 VAL B 290       0.708 -11.523  -3.857  1.00  0.00           H  
ATOM   4544 HG13 VAL B 290       0.047 -10.565  -5.203  1.00  0.00           H  
ATOM   4539 HG21 VAL B 290       2.719  -8.476  -3.534  1.00  0.00           H  
ATOM   4540 HG22 VAL B 290       1.359  -9.410  -2.866  1.00  0.00           H  
ATOM   4541 HG23 VAL B 290       1.095  -8.316  -4.245  1.00  0.00           H  
ATOM   4545  N   VAL B 291       3.427 -13.248  -4.837  1.00  0.00           N  
ATOM   4546  CA  VAL B 291       3.514 -14.428  -5.691  1.00  0.00           C  
ATOM   4547  C   VAL B 291       2.129 -14.777  -6.233  1.00  0.00           C  
ATOM   4549  O   VAL B 291       1.113 -14.441  -5.620  1.00  0.00           O  
ATOM   4548  CB  VAL B 291       4.109 -15.636  -4.932  1.00  0.00           C  
ATOM   4550  CG1 VAL B 291       5.551 -15.353  -4.514  1.00  0.00           C  
ATOM   4551  CG2 VAL B 291       3.253 -15.974  -3.714  1.00  0.00           C  
ATOM   4552  H   VAL B 291       3.149 -13.365  -3.873  1.00  0.00           H  
ATOM   4553  HA  VAL B 291       4.165 -14.196  -6.534  1.00  0.00           H  
ATOM   4554  HB  VAL B 291       4.108 -16.496  -5.601  1.00  0.00           H  
ATOM   4555 HG11 VAL B 291       6.145 -15.114  -5.396  1.00  0.00           H  
ATOM   4556 HG12 VAL B 291       5.570 -14.510  -3.824  1.00  0.00           H  
ATOM   4557 HG13 VAL B 291       5.966 -16.233  -4.023  1.00  0.00           H  
ATOM   4558 HG21 VAL B 291       2.229 -16.172  -4.032  1.00  0.00           H  
ATOM   4559 HG22 VAL B 291       3.261 -15.134  -3.020  1.00  0.00           H  
ATOM   4560 HG23 VAL B 291       3.657 -16.857  -3.220  1.00  0.00           H  
ATOM   4561  N   VAL B 292       2.077 -15.467  -7.319  1.00  0.00           N  
ATOM   4562  CA  VAL B 292       0.851 -15.950  -7.945  1.00  0.00           C  
ATOM   4563  C   VAL B 292       0.660 -17.433  -7.632  1.00  0.00           C  
ATOM   4565  O   VAL B 292       1.540 -18.068  -7.046  1.00  0.00           O  
ATOM   4564  CB  VAL B 292       0.867 -15.727  -9.474  1.00  0.00           C  
ATOM   4566  CG1 VAL B 292       0.906 -14.235  -9.801  1.00  0.00           C  
ATOM   4567  CG2 VAL B 292       2.057 -16.447 -10.105  1.00  0.00           C  
ATOM   4568  H   VAL B 292       2.952 -15.691  -7.772  1.00  0.00           H  
ATOM   4569  HA  VAL B 292       0.010 -15.398  -7.525  1.00  0.00           H  
ATOM   4570  HB  VAL B 292      -0.049 -16.146  -9.892  1.00  0.00           H  
ATOM   4574 HG11 VAL B 292       0.050 -13.740  -9.343  1.00  0.00           H  
ATOM   4575 HG12 VAL B 292       1.827 -13.802  -9.412  1.00  0.00           H  
ATOM   4576 HG13 VAL B 292       0.869 -14.099 -10.882  1.00  0.00           H  
ATOM   4571 HG21 VAL B 292       2.011 -17.508  -9.861  1.00  0.00           H  
ATOM   4572 HG22 VAL B 292       2.984 -16.025  -9.717  1.00  0.00           H  
ATOM   4573 HG23 VAL B 292       2.025 -16.322 -11.187  1.00  0.00           H  
ATOM   4577  N   ASN B 293      -0.530 -17.970  -7.916  1.00  0.00           N  
ATOM   4578  CA  ASN B 293      -0.833 -19.388  -7.754  1.00  0.00           C  
ATOM   4579  C   ASN B 293      -1.585 -19.942  -8.961  1.00  0.00           C  
ATOM   4581  O   ASN B 293      -2.035 -19.181  -9.820  1.00  0.00           O  
ATOM   4580  CB  ASN B 293      -1.637 -19.622  -6.474  1.00  0.00           C  
ATOM   4582  CG  ASN B 293      -3.072 -19.148  -6.591  1.00  0.00           C  
ATOM   4583  ND2 ASN B 293      -3.345 -17.953  -6.080  1.00  0.00           N  
ATOM   4584  OD1 ASN B 293      -3.929 -19.849  -7.135  1.00  0.00           O  
ATOM   4585  H   ASN B 293      -1.259 -17.362  -8.261  1.00  0.00           H  
ATOM   4586  HA  ASN B 293       0.110 -19.928  -7.665  1.00  0.00           H  
ATOM   4587  HB2 ASN B 293      -1.639 -20.690  -6.254  1.00  0.00           H  
ATOM   4588  HB3 ASN B 293      -1.156 -19.092  -5.652  1.00  0.00           H  
ATOM   4589 HD21 ASN B 293      -2.613 -17.412  -5.643  1.00  0.00           H  
ATOM   4590 HD22 ASN B 293      -4.285 -17.586  -6.129  1.00  0.00           H  
ATOM   4591  N   ASN B 294      -1.747 -21.259  -9.024  1.00  0.00           N  
ATOM   4592  CA  ASN B 294      -2.370 -21.924 -10.163  1.00  0.00           C  
ATOM   4593  C   ASN B 294      -3.772 -22.422  -9.823  1.00  0.00           C  
ATOM   4595  O   ASN B 294      -4.355 -23.207 -10.573  1.00  0.00           O  
ATOM   4594  CB  ASN B 294      -1.498 -23.083 -10.650  1.00  0.00           C  
ATOM   4596  CG  ASN B 294      -1.347 -24.178  -9.612  1.00  0.00           C  
ATOM   4597  ND2 ASN B 294      -0.712 -25.278  -9.997  1.00  0.00           N  
ATOM   4598  OD1 ASN B 294      -1.799 -24.036  -8.473  1.00  0.00           O  
ATOM   4599  H   ASN B 294      -1.425 -21.824  -8.251  1.00  0.00           H  
ATOM   4600  HA  ASN B 294      -2.455 -21.200 -10.973  1.00  0.00           H  
ATOM   4601  HB2 ASN B 294      -1.953 -23.510 -11.544  1.00  0.00           H  
ATOM   4602  HB3 ASN B 294      -0.510 -22.699 -10.905  1.00  0.00           H  
ATOM   4603 HD21 ASN B 294      -0.358 -25.353 -10.940  1.00  0.00           H  
ATOM   4604 HD22 ASN B 294      -0.583 -26.040  -9.347  1.00  0.00           H  
ATOM   4605  N   GLN B 295      -4.368 -22.133  -8.700  1.00  0.00           N  
ATOM   4606  CA  GLN B 295      -5.609 -22.743  -8.235  1.00  0.00           C  
ATOM   4607  C   GLN B 295      -6.750 -21.729  -8.222  1.00  0.00           C  
ATOM   4609  O   GLN B 295      -7.876 -22.049  -8.609  1.00  0.00           O  
ATOM   4608  CB  GLN B 295      -5.424 -23.341  -6.839  1.00  0.00           C  
ATOM   4610  CG  GLN B 295      -4.403 -24.470  -6.784  1.00  0.00           C  
ATOM   4611  CD  GLN B 295      -4.251 -25.057  -5.394  1.00  0.00           C  
ATOM   4612  NE2 GLN B 295      -3.620 -26.223  -5.308  1.00  0.00           N  
ATOM   4613  OE1 GLN B 295      -4.697 -24.467  -4.404  1.00  0.00           O  
ATOM   4614  H   GLN B 295      -3.939 -21.436  -8.109  1.00  0.00           H  
ATOM   4615  HA  GLN B 295      -5.873 -23.548  -8.921  1.00  0.00           H  
ATOM   4616  HB2 GLN B 295      -6.385 -23.730  -6.502  1.00  0.00           H  
ATOM   4617  HB3 GLN B 295      -5.108 -22.550  -6.159  1.00  0.00           H  
ATOM   4618  HG2 GLN B 295      -4.722 -25.261  -7.463  1.00  0.00           H  
ATOM   4619  HG3 GLN B 295      -3.437 -24.089  -7.114  1.00  0.00           H  
ATOM   4620 HE21 GLN B 295      -3.271 -26.671  -6.143  1.00  0.00           H  
ATOM   4621 HE22 GLN B 295      -3.489 -26.661  -4.408  1.00  0.00           H  
ATOM   4622  N   LYS B 296      -6.503 -20.508  -7.754  1.00  0.00           N  
ATOM   4623  CA  LYS B 296      -7.502 -19.456  -7.586  1.00  0.00           C  
ATOM   4624  C   LYS B 296      -6.954 -18.102  -8.027  1.00  0.00           C  
ATOM   4626  O   LYS B 296      -5.758 -17.836  -7.890  1.00  0.00           O  
ATOM   4625  CB  LYS B 296      -7.966 -19.384  -6.130  1.00  0.00           C  
ATOM   4627  CG  LYS B 296      -8.670 -20.642  -5.643  1.00  0.00           C  
ATOM   4628  CD  LYS B 296      -9.146 -20.493  -4.203  1.00  0.00           C  
ATOM   4629  CE  LYS B 296      -9.847 -21.753  -3.713  1.00  0.00           C  
ATOM   4630  NZ  LYS B 296     -10.376 -21.588  -2.326  1.00  0.00           N1+
ATOM   4631  H   LYS B 296      -5.551 -20.292  -7.495  1.00  0.00           H  
ATOM   4632  HA  LYS B 296      -8.363 -19.697  -8.209  1.00  0.00           H  
ATOM   4633  HB2 LYS B 296      -7.093 -19.214  -5.500  1.00  0.00           H  
ATOM   4634  HB3 LYS B 296      -8.646 -18.539  -6.021  1.00  0.00           H  
ATOM   4635  HG2 LYS B 296      -9.531 -20.836  -6.282  1.00  0.00           H  
ATOM   4636  HG3 LYS B 296      -7.981 -21.484  -5.706  1.00  0.00           H  
ATOM   4637  HD2 LYS B 296      -9.842 -19.656  -4.145  1.00  0.00           H  
ATOM   4638  HD3 LYS B 296      -8.288 -20.290  -3.562  1.00  0.00           H  
ATOM   4639  HE2 LYS B 296     -10.677 -21.978  -4.383  1.00  0.00           H  
ATOM   4640  HE3 LYS B 296      -9.141 -22.583  -3.729  1.00  0.00           H  
ATOM   4641  HZ1 LYS B 296     -10.833 -22.441  -2.036  1.00  0.00           H  
ATOM   4642  HZ2 LYS B 296     -11.040 -20.827  -2.308  1.00  0.00           H  
ATOM   4643  HZ3 LYS B 296      -9.613 -21.384  -1.697  1.00  0.00           H  
ATOM   4644  N   ARG B 297      -7.795 -17.262  -8.521  1.00  0.00           N  
ATOM   4645  CA  ARG B 297      -7.500 -15.841  -8.672  1.00  0.00           C  
ATOM   4646  C   ARG B 297      -7.440 -15.147  -7.316  1.00  0.00           C  
ATOM   4648  O   ARG B 297      -8.121 -15.555  -6.373  1.00  0.00           O  
ATOM   4647  CB  ARG B 297      -8.546 -15.166  -9.561  1.00  0.00           C  
ATOM   4649  CG  ARG B 297      -9.960 -15.233  -9.008  1.00  0.00           C  
ATOM   4650  CD  ARG B 297     -10.980 -14.688  -9.999  1.00  0.00           C  
ATOM   4651  NE  ARG B 297     -12.337 -14.751  -9.465  1.00  0.00           N  
ATOM   4654  CZ  ARG B 297     -13.442 -14.774 -10.204  1.00  0.00           C  
ATOM   4652  NH1 ARG B 297     -13.372 -14.741 -11.530  1.00  0.00           N1+
ATOM   4653  NH2 ARG B 297     -14.627 -14.833  -9.615  1.00  0.00           N  
ATOM   4655  H   ARG B 297      -8.699 -17.602  -8.817  1.00  0.00           H  
ATOM   4656  HA  ARG B 297      -6.526 -15.742  -9.152  1.00  0.00           H  
ATOM   4657  HB2 ARG B 297      -8.272 -14.117  -9.677  1.00  0.00           H  
ATOM   4658  HB3 ARG B 297      -8.531 -15.642 -10.542  1.00  0.00           H  
ATOM   4659  HG2 ARG B 297     -10.204 -16.272  -8.787  1.00  0.00           H  
ATOM   4660  HG3 ARG B 297     -10.011 -14.651  -8.088  1.00  0.00           H  
ATOM   4661  HD2 ARG B 297     -10.736 -13.649 -10.222  1.00  0.00           H  
ATOM   4662  HD3 ARG B 297     -10.931 -15.271 -10.919  1.00  0.00           H  
ATOM   4663  HE  ARG B 297     -12.444 -14.779  -8.461  1.00  0.00           H  
ATOM   4664 HH11 ARG B 297     -12.473 -14.697 -11.987  1.00  0.00           H  
ATOM   4665 HH12 ARG B 297     -14.218 -14.760 -12.081  1.00  0.00           H  
ATOM   4666 HH21 ARG B 297     -14.689 -14.859  -8.607  1.00  0.00           H  
ATOM   4667 HH22 ARG B 297     -15.468 -14.852 -10.174  1.00  0.00           H  
ATOM   4668  N   ARG B 298      -6.702 -14.094  -7.252  1.00  0.00           N  
ATOM   4669  CA  ARG B 298      -6.572 -13.260  -6.061  1.00  0.00           C  
ATOM   4670  C   ARG B 298      -6.975 -11.819  -6.355  1.00  0.00           C  
ATOM   4672  O   ARG B 298      -6.632 -11.276  -7.407  1.00  0.00           O  
ATOM   4671  CB  ARG B 298      -5.139 -13.305  -5.528  1.00  0.00           C  
ATOM   4673  CG  ARG B 298      -4.903 -12.413  -4.319  1.00  0.00           C  
ATOM   4674  CD  ARG B 298      -3.468 -12.506  -3.820  1.00  0.00           C  
ATOM   4675  NE  ARG B 298      -3.235 -11.624  -2.680  1.00  0.00           N  
ATOM   4678  CZ  ARG B 298      -2.815 -10.366  -2.769  1.00  0.00           C  
ATOM   4676  NH1 ARG B 298      -2.571  -9.814  -3.952  1.00  0.00           N1+
ATOM   4677  NH2 ARG B 298      -2.636  -9.653  -1.666  1.00  0.00           N  
ATOM   4679  H   ARG B 298      -6.181 -13.829  -8.076  1.00  0.00           H  
ATOM   4680  HA  ARG B 298      -7.237 -13.653  -5.292  1.00  0.00           H  
ATOM   4681  HB2 ARG B 298      -4.466 -12.988  -6.325  1.00  0.00           H  
ATOM   4682  HB3 ARG B 298      -4.899 -14.333  -5.256  1.00  0.00           H  
ATOM   4683  HG2 ARG B 298      -5.114 -11.380  -4.596  1.00  0.00           H  
ATOM   4684  HG3 ARG B 298      -5.579 -12.712  -3.518  1.00  0.00           H  
ATOM   4685  HD2 ARG B 298      -3.265 -13.534  -3.519  1.00  0.00           H  
ATOM   4686  HD3 ARG B 298      -2.791 -12.231  -4.628  1.00  0.00           H  
ATOM   4687  HE  ARG B 298      -3.405 -11.997  -1.757  1.00  0.00           H  
ATOM   4688 HH11 ARG B 298      -2.705 -10.351  -4.797  1.00  0.00           H  
ATOM   4689 HH12 ARG B 298      -2.252  -8.857  -4.007  1.00  0.00           H  
ATOM   4690 HH21 ARG B 298      -2.819 -10.066  -0.763  1.00  0.00           H  
ATOM   4691 HH22 ARG B 298      -2.317  -8.697  -1.729  1.00  0.00           H  
ATOM   4692  N   VAL B 299      -7.627 -11.190  -5.414  1.00  0.00           N  
ATOM   4693  CA  VAL B 299      -7.865  -9.750  -5.421  1.00  0.00           C  
ATOM   4694  C   VAL B 299      -7.342  -9.134  -4.125  1.00  0.00           C  
ATOM   4696  O   VAL B 299      -7.314  -9.793  -3.084  1.00  0.00           O  
ATOM   4695  CB  VAL B 299      -9.364  -9.423  -5.600  1.00  0.00           C  
ATOM   4697  CG1 VAL B 299      -9.850  -9.854  -6.983  1.00  0.00           C  
ATOM   4698  CG2 VAL B 299     -10.191 -10.096  -4.506  1.00  0.00           C  
ATOM   4699  H   VAL B 299      -7.986 -11.730  -4.639  1.00  0.00           H  
ATOM   4700  HA  VAL B 299      -7.316  -9.314  -6.256  1.00  0.00           H  
ATOM   4701  HB  VAL B 299      -9.493  -8.344  -5.512  1.00  0.00           H  
ATOM   4705 HG11 VAL B 299      -9.249  -9.364  -7.749  1.00  0.00           H  
ATOM   4706 HG12 VAL B 299      -9.753 -10.935  -7.081  1.00  0.00           H  
ATOM   4707 HG13 VAL B 299     -10.895  -9.571  -7.105  1.00  0.00           H  
ATOM   4702 HG21 VAL B 299      -9.830  -9.777  -3.528  1.00  0.00           H  
ATOM   4703 HG22 VAL B 299     -10.095 -11.178  -4.593  1.00  0.00           H  
ATOM   4704 HG23 VAL B 299     -11.238  -9.814  -4.617  1.00  0.00           H  
ATOM   4708  N   SER B 300      -6.916  -7.877  -4.193  1.00  0.00           N  
ATOM   4709  CA  SER B 300      -6.569  -7.067  -3.031  1.00  0.00           C  
ATOM   4710  C   SER B 300      -6.803  -5.584  -3.301  1.00  0.00           C  
ATOM   4712  O   SER B 300      -6.866  -5.161  -4.457  1.00  0.00           O  
ATOM   4711  CB  SER B 300      -5.111  -7.297  -2.632  1.00  0.00           C  
ATOM   4713  OG  SER B 300      -4.234  -6.837  -3.647  1.00  0.00           O  
ATOM   4714  H   SER B 300      -6.827  -7.456  -5.107  1.00  0.00           H  
ATOM   4715  HA  SER B 300      -7.205  -7.369  -2.199  1.00  0.00           H  
ATOM   4716  HB2 SER B 300      -4.904  -6.757  -1.708  1.00  0.00           H  
ATOM   4717  HB3 SER B 300      -4.946  -8.362  -2.470  1.00  0.00           H  
ATOM   4718  HG  SER B 300      -3.325  -6.952  -3.361  1.00  0.00           H  
ATOM   4719  N   ALA B 301      -6.953  -4.812  -2.298  1.00  0.00           N  
ATOM   4720  CA  ALA B 301      -7.055  -3.356  -2.327  1.00  0.00           C  
ATOM   4721  C   ALA B 301      -6.093  -2.718  -1.328  1.00  0.00           C  
ATOM   4723  O   ALA B 301      -6.230  -2.907  -0.117  1.00  0.00           O  
ATOM   4722  CB  ALA B 301      -8.488  -2.917  -2.035  1.00  0.00           C  
ATOM   4724  H   ALA B 301      -7.007  -5.252  -1.391  1.00  0.00           H  
ATOM   4725  HA  ALA B 301      -6.788  -3.013  -3.327  1.00  0.00           H  
ATOM   4726  HB1 ALA B 301      -8.548  -1.829  -2.060  1.00  0.00           H  
ATOM   4727  HB2 ALA B 301      -9.156  -3.335  -2.788  1.00  0.00           H  
ATOM   4728  HB3 ALA B 301      -8.784  -3.274  -1.049  1.00  0.00           H  
ATOM   4729  N   ALA B 302      -5.116  -1.970  -1.810  1.00  0.00           N  
ATOM   4730  CA  ALA B 302      -4.125  -1.245  -1.019  1.00  0.00           C  
ATOM   4731  C   ALA B 302      -4.406   0.255  -1.030  1.00  0.00           C  
ATOM   4733  O   ALA B 302      -4.429   0.881  -2.093  1.00  0.00           O  
ATOM   4732  CB  ALA B 302      -2.718  -1.523  -1.544  1.00  0.00           C  
ATOM   4734  H   ALA B 302      -5.049  -1.893  -2.815  1.00  0.00           H  
ATOM   4735  HA  ALA B 302      -4.183  -1.598   0.011  1.00  0.00           H  
ATOM   4736  HB1 ALA B 302      -1.991  -0.976  -0.944  1.00  0.00           H  
ATOM   4737  HB2 ALA B 302      -2.511  -2.591  -1.480  1.00  0.00           H  
ATOM   4738  HB3 ALA B 302      -2.648  -1.201  -2.583  1.00  0.00           H  
ATOM   4739  N   LEU B 303      -4.711   0.815   0.137  1.00  0.00           N  
ATOM   4740  CA  LEU B 303      -4.734   2.263   0.315  1.00  0.00           C  
ATOM   4741  C   LEU B 303      -3.387   2.770   0.819  1.00  0.00           C  
ATOM   4743  O   LEU B 303      -2.918   2.351   1.879  1.00  0.00           O  
ATOM   4742  CB  LEU B 303      -5.842   2.664   1.293  1.00  0.00           C  
ATOM   4744  CG  LEU B 303      -6.065   4.165   1.484  1.00  0.00           C  
ATOM   4745  CD1 LEU B 303      -7.473   4.552   1.042  1.00  0.00           C  
ATOM   4746  CD2 LEU B 303      -5.828   4.560   2.938  1.00  0.00           C  
ATOM   4747  H   LEU B 303      -4.933   0.221   0.923  1.00  0.00           H  
ATOM   4748  HA  LEU B 303      -4.939   2.727  -0.650  1.00  0.00           H  
ATOM   4749  HB2 LEU B 303      -6.776   2.233   0.932  1.00  0.00           H  
ATOM   4750  HB3 LEU B 303      -5.616   2.225   2.265  1.00  0.00           H  
ATOM   4751  HG  LEU B 303      -5.349   4.701   0.861  1.00  0.00           H  
ATOM   4752 HD11 LEU B 303      -7.617   5.623   1.184  1.00  0.00           H  
ATOM   4753 HD12 LEU B 303      -7.604   4.304  -0.011  1.00  0.00           H  
ATOM   4754 HD13 LEU B 303      -8.204   4.005   1.637  1.00  0.00           H  
ATOM   4755 HD21 LEU B 303      -5.991   5.631   3.055  1.00  0.00           H  
ATOM   4756 HD22 LEU B 303      -4.803   4.316   3.218  1.00  0.00           H  
ATOM   4757 HD23 LEU B 303      -6.520   4.015   3.580  1.00  0.00           H  
ATOM   4758  N   PHE B 304      -2.802   3.698   0.104  1.00  0.00           N  
ATOM   4759  CA  PHE B 304      -1.538   4.359   0.407  1.00  0.00           C  
ATOM   4760  C   PHE B 304      -1.779   5.750   0.982  1.00  0.00           C  
ATOM   4762  O   PHE B 304      -2.411   6.592   0.341  1.00  0.00           O  
ATOM   4761  CB  PHE B 304      -0.665   4.454  -0.848  1.00  0.00           C  
ATOM   4763  CG  PHE B 304      -0.457   3.136  -1.544  1.00  0.00           C  
ATOM   4764  CD1 PHE B 304       0.630   2.331  -1.228  1.00  0.00           C  
ATOM   4765  CD2 PHE B 304      -1.350   2.702  -2.515  1.00  0.00           C  
ATOM   4766  CE1 PHE B 304       0.825   1.110  -1.870  1.00  0.00           C  
ATOM   4767  CE2 PHE B 304      -1.163   1.483  -3.161  1.00  0.00           C  
ATOM   4768  CZ  PHE B 304      -0.074   0.689  -2.838  1.00  0.00           C  
ATOM   4769  H   PHE B 304      -3.273   3.985  -0.742  1.00  0.00           H  
ATOM   4770  HA  PHE B 304      -1.008   3.765   1.152  1.00  0.00           H  
ATOM   4771  HB2 PHE B 304      -1.142   5.140  -1.547  1.00  0.00           H  
ATOM   4772  HB3 PHE B 304       0.307   4.859  -0.568  1.00  0.00           H  
ATOM   4773  HD1 PHE B 304       1.333   2.656  -0.475  1.00  0.00           H  
ATOM   4774  HD2 PHE B 304      -2.200   3.317  -2.772  1.00  0.00           H  
ATOM   4775  HE1 PHE B 304       1.674   0.493  -1.614  1.00  0.00           H  
ATOM   4776  HE2 PHE B 304      -1.866   1.156  -3.913  1.00  0.00           H  
ATOM   4777  HZ  PHE B 304       0.074  -0.256  -3.339  1.00  0.00           H  
ATOM   4778  N   LEU B 305      -1.349   5.954   2.173  1.00  0.00           N  
ATOM   4779  CA  LEU B 305      -1.379   7.281   2.779  1.00  0.00           C  
ATOM   4780  C   LEU B 305      -0.132   8.077   2.406  1.00  0.00           C  
ATOM   4782  O   LEU B 305       0.895   7.981   3.081  1.00  0.00           O  
ATOM   4781  CB  LEU B 305      -1.494   7.174   4.301  1.00  0.00           C  
ATOM   4783  CG  LEU B 305      -1.932   8.440   5.039  1.00  0.00           C  
ATOM   4784  CD1 LEU B 305      -3.399   8.741   4.750  1.00  0.00           C  
ATOM   4785  CD2 LEU B 305      -1.696   8.294   6.539  1.00  0.00           C  
ATOM   4786  H   LEU B 305      -0.981   5.178   2.704  1.00  0.00           H  
ATOM   4787  HA  LEU B 305      -2.253   7.813   2.403  1.00  0.00           H  
ATOM   4788  HB2 LEU B 305      -0.517   6.886   4.688  1.00  0.00           H  
ATOM   4789  HB3 LEU B 305      -2.202   6.380   4.535  1.00  0.00           H  
ATOM   4790  HG  LEU B 305      -1.332   9.275   4.676  1.00  0.00           H  
ATOM   4791 HD11 LEU B 305      -3.697   9.645   5.282  1.00  0.00           H  
ATOM   4792 HD12 LEU B 305      -4.014   7.905   5.083  1.00  0.00           H  
ATOM   4793 HD13 LEU B 305      -3.535   8.888   3.679  1.00  0.00           H  
ATOM   4794 HD21 LEU B 305      -2.013   9.204   7.048  1.00  0.00           H  
ATOM   4795 HD22 LEU B 305      -0.635   8.125   6.725  1.00  0.00           H  
ATOM   4796 HD23 LEU B 305      -2.270   7.448   6.917  1.00  0.00           H  
ATOM   4797  N   TYR B 306      -0.254   8.966   1.407  1.00  0.00           N  
ATOM   4798  CA  TYR B 306       0.819   9.826   0.922  1.00  0.00           C  
ATOM   4799  C   TYR B 306       0.786  11.183   1.615  1.00  0.00           C  
ATOM   4801  O   TYR B 306      -0.289  11.732   1.869  1.00  0.00           O  
ATOM   4800  CB  TYR B 306       0.716  10.013  -0.595  1.00  0.00           C  
ATOM   4802  CG  TYR B 306       0.999   8.756  -1.381  1.00  0.00           C  
ATOM   4803  CD1 TYR B 306       2.248   8.143  -1.326  1.00  0.00           C  
ATOM   4804  CD2 TYR B 306       0.018   8.180  -2.182  1.00  0.00           C  
ATOM   4805  CE1 TYR B 306       2.515   6.986  -2.050  1.00  0.00           C  
ATOM   4806  CE2 TYR B 306       0.274   7.023  -2.911  1.00  0.00           C  
ATOM   4808  CZ  TYR B 306       1.522   6.434  -2.839  1.00  0.00           C  
ATOM   4807  OH  TYR B 306       1.780   5.288  -3.558  1.00  0.00           O  
ATOM   4809  H   TYR B 306      -1.155   9.045   0.959  1.00  0.00           H  
ATOM   4810  HA  TYR B 306       1.772   9.348   1.146  1.00  0.00           H  
ATOM   4811  HB2 TYR B 306      -0.294  10.348  -0.833  1.00  0.00           H  
ATOM   4812  HB3 TYR B 306       1.422  10.785  -0.902  1.00  0.00           H  
ATOM   4813  HD1 TYR B 306       3.023   8.574  -0.710  1.00  0.00           H  
ATOM   4814  HD2 TYR B 306      -0.958   8.639  -2.239  1.00  0.00           H  
ATOM   4815  HE1 TYR B 306       3.489   6.523  -1.997  1.00  0.00           H  
ATOM   4816  HE2 TYR B 306      -0.498   6.588  -3.529  1.00  0.00           H  
ATOM   4817  HH  TYR B 306       2.503   5.449  -4.169  1.00  0.00           H  
ATOM   4818  N   PRO B 307       1.930  11.810   1.860  1.00  0.00           N  
ATOM   4819  CA  PRO B 307       2.005  13.249   2.123  1.00  0.00           C  
ATOM   4820  C   PRO B 307       1.557  14.091   0.930  1.00  0.00           C  
ATOM   4822  O   PRO B 307       1.589  13.619  -0.209  1.00  0.00           O  
ATOM   4821  CB  PRO B 307       3.489  13.475   2.424  1.00  0.00           C  
ATOM   4823  CG  PRO B 307       4.008  12.130   2.819  1.00  0.00           C  
ATOM   4824  CD  PRO B 307       3.304  11.088   1.999  1.00  0.00           C  
ATOM   4825  HA  PRO B 307       1.406  13.498   2.999  1.00  0.00           H  
ATOM   4826  HB2 PRO B 307       4.009  13.842   1.539  1.00  0.00           H  
ATOM   4827  HB3 PRO B 307       3.603  14.180   3.248  1.00  0.00           H  
ATOM   4828  HG2 PRO B 307       5.081  12.081   2.633  1.00  0.00           H  
ATOM   4829  HG3 PRO B 307       3.811  11.958   3.877  1.00  0.00           H  
ATOM   4830  HD2 PRO B 307       3.219  10.137   2.525  1.00  0.00           H  
ATOM   4831  HD3 PRO B 307       3.783  10.960   1.028  1.00  0.00           H  
ATOM   4832  N   GLU B 308       1.183  15.313   1.229  1.00  0.00           N  
ATOM   4833  CA  GLU B 308       0.952  16.292   0.170  1.00  0.00           C  
ATOM   4834  C   GLU B 308       2.224  16.547  -0.633  1.00  0.00           C  
ATOM   4836  O   GLU B 308       3.323  16.570  -0.075  1.00  0.00           O  
ATOM   4835  CB  GLU B 308       0.428  17.605   0.757  1.00  0.00           C  
ATOM   4837  CG  GLU B 308      -0.938  17.482   1.416  1.00  0.00           C  
ATOM   4838  CD  GLU B 308      -2.042  17.103   0.443  1.00  0.00           C  
ATOM   4839  OE1 GLU B 308      -1.854  17.268  -0.784  1.00  0.00           O  
ATOM   4840  OE2 GLU B 308      -3.105  16.636   0.911  1.00  0.00           O1-
ATOM   4841  H   GLU B 308       1.054  15.578   2.195  1.00  0.00           H  
ATOM   4842  HA  GLU B 308       0.195  15.893  -0.505  1.00  0.00           H  
ATOM   4843  HB2 GLU B 308       1.140  17.955   1.505  1.00  0.00           H  
ATOM   4844  HB3 GLU B 308       0.366  18.345  -0.041  1.00  0.00           H  
ATOM   4845  HG2 GLU B 308      -1.191  18.440   1.870  1.00  0.00           H  
ATOM   4846  HG3 GLU B 308      -0.884  16.725   2.199  1.00  0.00           H  
ATOM   4847  N   PRO B 309       2.143  16.797  -1.930  1.00  0.00           N  
ATOM   4848  CA  PRO B 309       3.310  16.913  -2.808  1.00  0.00           C  
ATOM   4849  C   PRO B 309       4.331  17.928  -2.300  1.00  0.00           C  
ATOM   4851  O   PRO B 309       5.534  17.650  -2.298  1.00  0.00           O  
ATOM   4850  CB  PRO B 309       2.706  17.365  -4.140  1.00  0.00           C  
ATOM   4852  CG  PRO B 309       1.344  16.749  -4.171  1.00  0.00           C  
ATOM   4853  CD  PRO B 309       0.769  16.792  -2.784  1.00  0.00           C  
ATOM   4854  HA  PRO B 309       3.783  15.938  -2.927  1.00  0.00           H  
ATOM   4855  HB2 PRO B 309       2.637  18.452  -4.181  1.00  0.00           H  
ATOM   4856  HB3 PRO B 309       3.306  16.994  -4.971  1.00  0.00           H  
ATOM   4857  HG2 PRO B 309       0.703  17.309  -4.852  1.00  0.00           H  
ATOM   4858  HG3 PRO B 309       1.418  15.714  -4.505  1.00  0.00           H  
ATOM   4859  HD2 PRO B 309       0.159  15.915  -2.569  1.00  0.00           H  
ATOM   4860  HD3 PRO B 309       0.205  17.710  -2.623  1.00  0.00           H  
ATOM   4861  N   GLU B 310       3.887  18.994  -1.708  1.00  0.00           N  
ATOM   4862  CA  GLU B 310       4.707  20.108  -1.241  1.00  0.00           C  
ATOM   4863  C   GLU B 310       5.213  19.864   0.178  1.00  0.00           C  
ATOM   4865  O   GLU B 310       5.886  20.718   0.758  1.00  0.00           O  
ATOM   4864  CB  GLU B 310       3.917  21.419  -1.300  1.00  0.00           C  
ATOM   4866  CG  GLU B 310       3.424  21.777  -2.694  1.00  0.00           C  
ATOM   4867  CD  GLU B 310       4.550  21.976  -3.696  1.00  0.00           C  
ATOM   4868  OE1 GLU B 310       5.652  22.410  -3.292  1.00  0.00           O  
ATOM   4869  OE2 GLU B 310       4.327  21.697  -4.895  1.00  0.00           O1-
ATOM   4870  H   GLU B 310       2.890  19.058  -1.558  1.00  0.00           H  
ATOM   4871  HA  GLU B 310       5.570  20.198  -1.901  1.00  0.00           H  
ATOM   4872  HB2 GLU B 310       3.052  21.329  -0.642  1.00  0.00           H  
ATOM   4873  HB3 GLU B 310       4.552  22.227  -0.935  1.00  0.00           H  
ATOM   4874  HG2 GLU B 310       2.781  20.972  -3.051  1.00  0.00           H  
ATOM   4875  HG3 GLU B 310       2.839  22.695  -2.635  1.00  0.00           H  
ATOM   4876  N   SER B 311       4.880  18.743   0.748  1.00  0.00           N  
ATOM   4877  CA  SER B 311       5.329  18.426   2.100  1.00  0.00           C  
ATOM   4878  C   SER B 311       6.847  18.289   2.159  1.00  0.00           C  
ATOM   4880  O   SER B 311       7.436  17.519   1.398  1.00  0.00           O  
ATOM   4879  CB  SER B 311       4.673  17.137   2.595  1.00  0.00           C  
ATOM   4881  OG  SER B 311       3.284  17.329   2.806  1.00  0.00           O  
ATOM   4882  H   SER B 311       4.302  18.083   0.248  1.00  0.00           H  
ATOM   4883  HA  SER B 311       5.031  19.240   2.761  1.00  0.00           H  
ATOM   4884  HB2 SER B 311       5.139  16.836   3.533  1.00  0.00           H  
ATOM   4885  HB3 SER B 311       4.819  16.352   1.853  1.00  0.00           H  
ATOM   4886  HG  SER B 311       2.801  16.574   2.461  1.00  0.00           H  
ATOM   4887  N   LEU B 312       7.480  18.985   3.088  1.00  0.00           N  
ATOM   4888  CA  LEU B 312       8.879  18.766   3.439  1.00  0.00           C  
ATOM   4889  C   LEU B 312       9.019  17.605   4.418  1.00  0.00           C  
ATOM   4891  O   LEU B 312       8.455  17.641   5.515  1.00  0.00           O  
ATOM   4890  CB  LEU B 312       9.484  20.036   4.045  1.00  0.00           C  
ATOM   4892  CG  LEU B 312       9.562  21.255   3.125  1.00  0.00           C  
ATOM   4893  CD1 LEU B 312      10.167  22.441   3.867  1.00  0.00           C  
ATOM   4894  CD2 LEU B 312      10.372  20.931   1.874  1.00  0.00           C  
ATOM   4895  H   LEU B 312       6.969  19.705   3.579  1.00  0.00           H  
ATOM   4896  HA  LEU B 312       9.429  18.521   2.531  1.00  0.00           H  
ATOM   4897  HB2 LEU B 312       8.881  20.311   4.910  1.00  0.00           H  
ATOM   4898  HB3 LEU B 312      10.491  19.804   4.391  1.00  0.00           H  
ATOM   4899  HG  LEU B 312       8.550  21.521   2.820  1.00  0.00           H  
ATOM   4900 HD11 LEU B 312      10.216  23.301   3.199  1.00  0.00           H  
ATOM   4901 HD12 LEU B 312       9.546  22.685   4.729  1.00  0.00           H  
ATOM   4902 HD13 LEU B 312      11.172  22.185   4.204  1.00  0.00           H  
ATOM   4903 HD21 LEU B 312      10.417  21.810   1.232  1.00  0.00           H  
ATOM   4904 HD22 LEU B 312       9.896  20.112   1.335  1.00  0.00           H  
ATOM   4905 HD23 LEU B 312      11.382  20.639   2.161  1.00  0.00           H  
ATOM   4906  N   ILE B 313       9.708  16.631   3.970  1.00  0.00           N  
ATOM   4907  CA  ILE B 313       9.940  15.404   4.725  1.00  0.00           C  
ATOM   4908  C   ILE B 313      11.296  15.475   5.422  1.00  0.00           C  
ATOM   4910  O   ILE B 313      12.324  15.689   4.774  1.00  0.00           O  
ATOM   4909  CB  ILE B 313       9.871  14.158   3.813  1.00  0.00           C  
ATOM   4911  CG1 ILE B 313       8.566  14.157   3.008  1.00  0.00           C  
ATOM   4912  CG2 ILE B 313      10.005  12.876   4.640  1.00  0.00           C  
ATOM   4913  CD1 ILE B 313       7.310  14.240   3.864  1.00  0.00           C  
ATOM   4914  H   ILE B 313      10.113  16.712   3.048  1.00  0.00           H  
ATOM   4915  HA  ILE B 313       9.165  15.317   5.487  1.00  0.00           H  
ATOM   4916  HB  ILE B 313      10.705  14.201   3.112  1.00  0.00           H  
ATOM   4917 HG12 ILE B 313       8.523  13.237   2.426  1.00  0.00           H  
ATOM   4918 HG13 ILE B 313       8.578  15.004   2.322  1.00  0.00           H  
ATOM   4919 HG21 ILE B 313       9.954  12.010   3.980  1.00  0.00           H  
ATOM   4920 HG22 ILE B 313       9.194  12.827   5.367  1.00  0.00           H  
ATOM   4921 HG23 ILE B 313      10.962  12.879   5.162  1.00  0.00           H  
ATOM   4922 HD11 ILE B 313       6.485  13.750   3.347  1.00  0.00           H  
ATOM   4923 HD12 ILE B 313       7.059  15.286   4.040  1.00  0.00           H  
ATOM   4924 HD13 ILE B 313       7.487  13.744   4.818  1.00  0.00           H  
ATOM   4925  N   GLU B 314      11.340  15.248   6.724  1.00  0.00           N  
ATOM   4926  CA  GLU B 314      12.519  15.157   7.580  1.00  0.00           C  
ATOM   4927  C   GLU B 314      12.222  14.358   8.846  1.00  0.00           C  
ATOM   4929  O   GLU B 314      11.064  14.228   9.247  1.00  0.00           O  
ATOM   4928  CB  GLU B 314      13.027  16.554   7.947  1.00  0.00           C  
ATOM   4930  CG  GLU B 314      12.038  17.373   8.762  1.00  0.00           C  
ATOM   4931  CD  GLU B 314      12.519  18.788   9.044  1.00  0.00           C  
ATOM   4932  OE1 GLU B 314      13.745  19.035   8.986  1.00  0.00           O  
ATOM   4933  OE2 GLU B 314      11.663  19.656   9.326  1.00  0.00           O1-
ATOM   4934  H   GLU B 314      10.449  15.122   7.182  1.00  0.00           H  
ATOM   4935  HA  GLU B 314      13.304  14.642   7.027  1.00  0.00           H  
ATOM   4936  HB2 GLU B 314      13.943  16.445   8.528  1.00  0.00           H  
ATOM   4937  HB3 GLU B 314      13.257  17.095   7.029  1.00  0.00           H  
ATOM   4938  HG2 GLU B 314      11.872  16.868   9.714  1.00  0.00           H
[truncated: 198,797 more chars]
